# Supplementary material for: Biphenyl-4-yl 2,2,2-trichloro­ethyl sulfate
Source: Acta Crystallogr Sect E Struct Rep Online. 2010 Apr 14;66(Pt 5):o1073. doi: 10.1107/S1600536810012845 (PMC2979148; doi:10.1107/S1600536810012845)
Supplement: Supplementary file 2 [file e-66-o1073-Isup2.hkl]

# 
# h,k,l, Fc-squared, Fo-squared, sigma(Fo-squared) and status flag 
# 
data_I
_shelx_title ' k08002 - P21/n' 
_shelx_refln_list_code          4 
_shelx_F_calc_maximum      173.45 
_exptl_crystal_F_000       776.00 
_reflns_d_resolution_high  0.8107 
 
loop_ 
 _symmetry_equiv_pos_as_xyz 
 'x, y, z' 
 '-x+1/2, y+1/2, -z+1/2' 
 '-x, -y, -z' 
 'x-1/2, -y-1/2, z-1/2' 
 
_cell_length_a     7.5761 
_cell_length_b     5.8272 
_cell_length_c    35.2679 
_cell_angle_alpha  90.000 
_cell_angle_beta   90.181 
_cell_angle_gamma  90.000 
 
_shelx_F_squared_multiplier     1.000 
 
loop_ 
 _refln_index_h 
 _refln_index_k 
 _refln_index_l 
 _refln_F_squared_calc 
 _refln_F_squared_meas 
 _refln_F_squared_sigma 
 _refln_observed_status 
   2   0   0     5370.37     5410.77    114.70 o 
   4   0   0     1101.24     1043.51     35.87 o 
   6   0   0       74.41       36.11     25.45 o 
   8   0   0        0.77       90.20     92.86 o 
   1   1   0     5932.75     5971.54     79.74 o 
   2   1   0      120.75       96.16      7.91 o 
   3   1   0       84.67       53.46      8.87 o 
   4   1   0     2081.32     1981.37     30.01 o 
   5   1   0       45.36       57.50     14.17 o 
   6   1   0      195.05      161.71     27.48 o 
   7   1   0      452.96      447.32     36.44 o 
   8   1   0     1657.70     1994.00     85.35 o 
   9   1   0       74.45       34.47     85.71 o 
   0   2   0     6487.02     7576.14    117.95 o 
   1   2   0     3844.37     4018.00     60.07 o 
   2   2   0     2469.67     2550.00     34.97 o 
   3   2   0     2369.79     2535.42     44.78 o 
   4   2   0     2261.84     2380.08     44.07 o 
   5   2   0      108.74       55.55     14.85 o 
   6   2   0       78.84       85.82     25.17 o 
   7   2   0      146.17       92.97     29.79 o 
   8   2   0       14.68       -4.43     40.54 o 
   1   3   0     4822.56     5275.15     88.08 o 
   2   3   0     2651.24     2745.72     42.74 o 
   3   3   0      190.44      184.89     21.76 o 
   4   3   0      416.07      389.05     23.26 o 
   5   3   0      461.84      511.78     34.89 o 
   6   3   0     1583.61     1714.63     58.78 o 
   7   3   0       52.94      181.31    129.22 o 
   8   3   0      904.60     1042.03    120.09 o 
   0   4   0     1050.18      963.67     39.87 o 
   1   4   0     2599.53     2886.45     75.27 o 
   2   4   0     3642.54     4111.53     68.33 o 
   3   4   0      196.62      151.65     25.10 o 
   4   4   0        5.40        5.22     30.69 o 
   5   4   0       17.26      -13.79     30.88 o 
   6   4   0        1.17       15.99     56.76 o 
   7   4   0      476.54      472.69    101.68 o 
   1   5   0      160.84      109.54     43.38 o 
   2   5   0       75.40       24.42     36.77 o 
   3   5   0        9.30       41.12     29.27 o 
   4   5   0      669.54      742.85     83.82 o 
   5   5   0       76.75      107.67     49.14 o 
   6   5   0      503.56      512.44     85.12 o 
   0   6   0     4154.93     5102.13    389.01 o 
   1   6   0       14.69      194.22     74.43 o 
   2   6   0      265.09      282.42     53.61 o 
   3   6   0      482.61      512.83     77.30 o 
   4   6   0       59.47      277.30     96.75 o 
   5   6   0        8.42        8.64     77.58 o 
   1   7   0        0.09      173.85    178.63 o 
   2   7   0       69.75      -43.05     97.39 o 
  -9   0   1      402.85      833.06    140.82 o 
  -7   0   1       19.88      -34.90     35.86 o 
  -5   0   1     1356.99     1355.09     43.15 o 
  -3   0   1     3881.66     4115.82     78.52 o 
  -1   0   1     4234.09     4206.87     68.03 o 
   1   0   1     2879.75     2836.53     43.34 o 
   3   0   1     7190.98     7435.68    152.54 o 
   5   0   1      688.57      663.55     43.67 o 
   7   0   1      257.59      245.63     35.07 o 
   9   0   1        8.88      -95.87    112.24 o 
  -9   1   1      701.25      662.35    117.46 o 
  -8   1   1      298.38      273.36     92.15 o 
  -7   1   1      412.84      421.19     46.55 o 
  -6   1   1      553.56      492.44     32.16 o 
  -5   1   1      537.18      586.63     22.91 o 
  -4   1   1     1532.48     1638.19     26.64 o 
  -3   1   1       42.19       13.02      7.94 o 
  -2   1   1     9705.50     9961.75    114.72 o 
  -1   1   1    10271.82    10607.79    121.26 o 
   0   1   1      126.44      117.07      4.97 o 
   1   1   1    18086.19    18604.77    310.90 o 
   2   1   1    11251.10    12032.07    149.24 o 
   3   1   1      942.37      976.73     23.43 o 
   4   1   1     4041.69     4244.60     58.16 o 
   5   1   1      566.07      501.59     18.15 o 
   6   1   1       27.06       -3.58     18.97 o 
   7   1   1       32.39       45.91     36.90 o 
   8   1   1      254.93      226.69     60.36 o 
   9   1   1       25.48      122.69    100.09 o 
  -8   2   1      166.54      209.79     71.44 o 
  -7   2   1       21.74       17.20     36.42 o 
  -6   2   1        0.44      -19.22     26.73 o 
  -5   2   1      282.24      265.69     27.54 o 
  -4   2   1      131.94      113.74     13.35 o 
  -3   2   1     2466.74     2640.10     43.34 o 
  -2   2   1     1645.69     1673.41     28.00 o 
  -1   2   1      952.27      937.61     25.14 o 
   0   2   1       94.90       75.90     10.05 o 
   1   2   1      874.37      819.51     18.51 o 
   2   2   1        0.22        5.04      8.65 o 
   3   2   1      782.53      747.29     19.90 o 
   4   2   1     2853.71     2898.00     49.98 o 
   5   2   1      537.83      487.49     30.87 o 
   6   2   1      122.89      126.80     29.43 o 
   7   2   1       67.99       81.02     40.29 o 
   8   2   1      532.25      641.33     77.01 o 
  -8   3   1        5.79       24.86     83.91 o 
  -7   3   1       90.65       40.91     63.73 o 
  -6   3   1       14.16       23.63     94.81 o 
  -5   3   1      147.96      124.16     29.61 o 
  -4   3   1     1074.69     1054.97     44.91 o 
  -3   3   1      267.89      302.16     31.13 o 
  -2   3   1      343.93      307.39     22.39 o 
  -1   3   1      406.07      393.90     18.36 o 
   0   3   1      758.73      740.21     25.64 o 
   1   3   1     1321.65     1308.03     28.23 o 
   2   3   1      382.02      352.66     19.73 o 
   3   3   1     1140.21     1147.61     30.51 o 
   4   3   1      870.97      913.57     28.88 o 
   5   3   1       40.49       21.34     24.70 o 
   6   3   1       95.95       67.72     31.26 o 
   7   3   1      119.17       71.69     61.32 o 
   8   3   1       37.59       74.49     71.19 o 
  -7   4   1        4.34       20.33     98.69 o 
  -6   4   1        0.15      -17.12     65.20 o 
  -5   4   1       55.70       19.07     44.11 o 
  -4   4   1     2783.65     2961.95     85.22 o 
  -3   4   1       41.23       26.69     23.23 o 
  -2   4   1      184.36      172.53     24.82 o 
  -1   4   1       65.00       39.22     22.07 o 
   0   4   1      303.78      244.59     21.44 o 
   1   4   1       20.21       18.42     19.90 o 
   2   4   1     3163.55     3531.05     58.98 o 
   3   4   1       16.56      -12.03     24.62 o 
   4   4   1     2639.44     2852.19     77.87 o 
   5   4   1      431.29      242.46     54.14 o 
   6   4   1      139.40      144.16     38.30 o 
   7   4   1       38.21      -71.15    131.73 o 
  -5   5   1       65.42       36.57    102.74 o 
  -4   5   1      626.28      645.79     51.03 o 
  -3   5   1      775.37      717.21     46.73 o 
  -2   5   1        4.08       -7.74     27.76 o 
  -1   5   1     1610.98     1661.65     75.30 o 
   0   5   1     1063.93      964.04     63.56 o 
   1   5   1     3089.02     3507.44    104.16 o 
   2   5   1      473.25      394.35     43.55 o 
   3   5   1     1432.51     1452.28     58.31 o 
   4   5   1      140.01       22.44     49.68 o 
   5   5   1      270.94      148.27     76.94 o 
   6   5   1       63.40        7.19     98.42 o 
  -5   6   1        3.78       16.55    100.32 o 
  -4   6   1        7.03        7.91    139.15 o 
  -3   6   1      184.07      136.10     66.78 o 
  -2   6   1      408.77      356.65     57.31 o 
  -1   6   1     2387.13     2721.50    121.89 o 
   0   6   1       40.14       48.06     36.62 o 
   1   6   1      373.74      405.44     77.75 o 
   2   6   1       16.51      -72.92     72.92 o 
   3   6   1      619.92      617.26     95.29 o 
   4   6   1      431.78      635.16    143.94 o 
   5   6   1       28.69      -27.44     65.60 o 
  -2   7   1     1287.27     1559.00    174.90 o 
  -1   7   1      163.32       23.06    161.06 o 
   0   7   1      157.54      209.46     93.13 o 
   1   7   1      126.14      131.42    186.43 o 
   2   7   1       88.86       33.68    119.79 o 
  -8   0   2      208.47       62.80     89.02 o 
  -6   0   2      331.84      229.45     27.57 o 
  -4   0   2     3938.97     4006.25     64.25 o 
  -2   0   2      116.47       94.71      7.54 o 
   4   0   2      251.64      145.26     19.22 o 
   6   0   2     4216.50     4650.81    100.75 o 
   8   0   2     1231.55     1256.20     79.32 o 
  -9   1   2       26.34       -6.43     96.17 o 
  -8   1   2     1305.67     1675.61    116.25 o 
  -7   1   2        4.03        0.62     32.19 o 
  -6   1   2      378.98      389.82     28.14 o 
  -5   1   2     1269.08     1380.59     35.62 o 
  -4   1   2     8636.87     9148.04    101.76 o 
  -3   1   2     1436.51     1311.10     22.41 o 
  -2   1   2     2269.67     1989.35     23.39 o 
  -1   1   2    11342.63    11804.36    195.61 o 
   0   1   2     7535.81     7778.10     95.55 o 
   1   1   2        1.17        2.28      2.85 o 
   2   1   2      958.20     1066.60     21.53 o 
   3   1   2      473.94      431.49     12.19 o 
   4   1   2     1115.46      996.03     24.71 o 
   5   1   2      267.78      235.06     16.93 o 
   6   1   2       57.67       25.21     19.50 o 
   7   1   2      477.15      429.90     55.36 o 
   8   1   2     1123.13     1227.78    109.94 o 
   9   1   2        0.10       38.03     93.48 o 
  -8   2   2        9.36       34.67     50.60 o 
  -7   2   2      557.56      512.49     67.71 o 
  -6   2   2      323.28      317.88     33.12 o 
  -5   2   2     1573.84     1480.23     50.76 o 
  -4   2   2      182.97      122.19     15.53 o 
  -3   2   2     1433.55     1489.88     28.81 o 
  -2   2   2     3249.91     3434.23     50.10 o 
  -1   2   2      622.51      553.34     21.25 o 
   0   2   2    12713.05    13875.96    183.58 o 
   1   2   2     1594.32     1468.58     25.81 o 
   2   2   2     3962.87     4336.37     66.39 o 
   3   2   2      881.91      883.37     18.97 o 
   4   2   2      713.35      682.06     25.27 o 
   5   2   2      116.86       70.78     17.00 o 
   6   2   2      218.18      200.26     29.12 o 
   7   2   2        0.24       36.34     63.44 o 
   8   2   2      199.02      180.44     42.28 o 
  -8   3   2      166.59      230.69     66.11 o 
  -7   3   2      490.13      501.74    100.99 o 
  -6   3   2     3193.51     3436.79    157.09 o 
  -5   3   2      847.70      927.94     47.90 o 
  -4   3   2     1283.03     1296.25     48.67 o 
  -3   3   2       63.45       65.96     18.68 o 
  -2   3   2     1435.81     1449.77     33.06 o 
  -1   3   2     1479.15     1560.90     38.47 o 
   0   3   2     1179.98     1181.89     36.63 o 
   1   3   2      419.20      424.84     18.84 o 
   2   3   2     1309.70     1250.26     30.28 o 
   3   3   2      108.38       83.47     19.54 o 
   4   3   2     1353.61     1437.37     50.95 o 
   5   3   2        4.42       13.67     40.49 o 
   6   3   2      158.40       86.36     52.27 o 
   7   3   2      666.91      751.22     51.63 o 
   8   3   2     1174.29     1285.47     79.54 o 
  -7   4   2       48.03       48.08     84.98 o 
  -6   4   2      328.35      233.92     63.41 o 
  -5   4   2      129.77       66.54     33.79 o 
  -4   4   2        1.73       36.78     31.72 o 
  -3   4   2       60.99      119.31     35.29 o 
  -2   4   2     1790.24     2031.80     82.65 o 
  -1   4   2      973.76      982.53     38.42 o 
   0   4   2      192.58      181.82     21.72 o 
   1   4   2       84.26       41.45     15.22 o 
   2   4   2     3121.42     3282.94     59.36 o 
   3   4   2     1081.99     1048.37     50.97 o 
   4   4   2     1508.71     1646.51     60.41 o 
   5   4   2       12.35       52.76     56.32 o 
   6   4   2       48.48       42.87     46.87 o 
   7   4   2     1197.95     1365.27    276.73 o 
  -6   5   2      124.81      189.70     97.03 o 
  -5   5   2       85.48      159.77     49.78 o 
  -4   5   2      972.62      997.60     79.18 o 
  -3   5   2      552.62      541.27     74.13 o 
  -2   5   2      606.85      695.36     39.27 o 
  -1   5   2        2.31       12.05     49.21 o 
   0   5   2      991.47     1009.83     39.50 o 
   1   5   2     1003.57     1110.96    190.79 o 
   2   5   2       11.16        5.03     37.13 o 
   3   5   2      825.06      845.12     62.78 o 
   4   5   2      113.55       75.37     40.25 o 
   5   5   2       10.26       68.86     63.36 o 
   6   5   2      509.54      615.09     86.25 o 
  -5   6   2      146.86       35.27    119.62 o 
  -4   6   2       25.49       13.46     80.99 o 
  -3   6   2        0.01       16.74    104.56 o 
  -2   6   2      767.46      777.39     92.38 o 
  -1   6   2     1360.00     1316.22     83.72 o 
   0   6   2       48.31       32.83     59.88 o 
   1   6   2       54.52      -18.43     54.55 o 
   2   6   2     3705.33     4362.45    195.91 o 
   3   6   2       13.81       51.66     47.89 o 
   4   6   2        5.72      114.70    102.36 o 
   5   6   2       29.67      -12.00     55.75 o 
  -2   7   2        0.06      -13.38     82.55 o 
  -1   7   2      730.44      643.57    214.21 o 
   1   7   2       88.11       68.34    121.86 o 
   2   7   2      415.84      292.06     96.75 o 
  -9   0   3      450.81      475.48     93.76 o 
  -7   0   3      110.15       43.16     39.46 o 
  -5   0   3       75.44        1.49     20.78 o 
  -3   0   3       35.99       -3.88     11.57 o 
  -1   0   3     4135.50     4116.04     92.04 o 
   1   0   3       28.46       -4.08      4.08 o 
   3   0   3     1669.40     1505.89     31.03 o 
   5   0   3       18.01       18.05     15.89 o 
   7   0   3       71.22       44.19     53.60 o 
   9   0   3      728.41      800.58    369.18 o 
  -9   1   3       28.03      132.37    106.08 o 
  -8   1   3       81.81       39.16     49.36 o 
  -7   1   3      208.73      212.63     25.18 o 
  -6   1   3      173.70      158.75     28.69 o 
  -5   1   3      870.52      929.80     29.52 o 
  -4   1   3     1645.49     1770.74     28.05 o 
  -3   1   3     6140.49     6742.07     75.26 o 
  -2   1   3     4565.18     4658.11     52.41 o 
  -1   1   3      695.68      638.41     12.89 o 
   0   1   3     3668.36     3752.59     44.94 o 
   1   1   3     9271.82     9836.48    120.43 o 
   2   1   3     1687.32     1731.79     23.65 o 
   3   1   3    19930.84    21064.40    266.39 o 
   4   1   3      513.48      451.94     16.95 o 
   5   1   3      716.11      604.89     22.89 o 
   6   1   3      207.17      206.56     25.39 o 
   7   1   3      827.82      813.43     86.71 o 
   8   1   3       88.84      121.66     60.37 o 
   9   1   3        5.91     -112.91    112.91 o 
  -8   2   3       43.13      -22.26     48.31 o 
  -7   2   3      169.87      108.57     55.90 o 
  -6   2   3      245.49      226.73     23.92 o 
  -5   2   3      438.41      371.27     25.64 o 
  -4   2   3      222.31      194.69     16.43 o 
  -3   2   3      206.32      184.88     17.14 o 
  -2   2   3     1604.91     1742.58     41.34 o 
  -1   2   3     1540.81     1695.52     34.64 o 
   0   2   3        4.46       -0.12      6.17 o 
   1   2   3      312.03      263.24     14.04 o 
   2   2   3      253.08      255.61     12.02 o 
   3   2   3     1300.55     1444.26     28.32 o 
   4   2   3     1415.03     1377.29     32.86 o 
   5   2   3     1236.01     1216.54     39.86 o 
   6   2   3      119.72       99.07     28.56 o 
   7   2   3       75.03       36.73     53.36 o 
   8   2   3      463.72      530.07     56.68 o 
  -8   3   3        0.41       79.75     79.17 o 
  -7   3   3      330.33      367.00     98.29 o 
  -6   3   3       99.72       62.44     86.33 o 
  -5   3   3      262.03      267.95     28.84 o 
  -4   3   3     1129.34     1174.77     44.56 o 
  -3   3   3      477.45      529.08     33.34 o 
  -2   3   3      166.37      146.83     18.10 o 
  -1   3   3      105.95      102.90     16.75 o 
   0   3   3     1354.65     1450.28     35.23 o 
   1   3   3      846.00      747.42     21.99 o 
   2   3   3       87.69       97.65     18.67 o 
   3   3   3      544.99      480.35     21.63 o 
   4   3   3       50.17       22.03     14.91 o 
   5   3   3      382.78      412.92     57.49 o 
   6   3   3      345.23      284.25     41.65 o 
   7   3   3       37.62       15.93     51.42 o 
   8   3   3      119.82       93.68     47.34 o 
  -7   4   3       77.53       -7.12    131.83 o 
  -6   4   3       18.60       12.56     60.02 o 
  -5   4   3       23.24       33.01     43.92 o 
  -4   4   3        6.27      -14.11     32.28 o 
  -3   4   3       21.93       42.02     27.37 o 
  -2   4   3     3680.32     4221.26    109.88 o 
  -1   4   3       75.80       64.10     22.11 o 
   0   4   3      410.15      315.37     28.76 o 
   1   4   3      171.89       92.47     20.53 o 
   2   4   3     1004.05     1055.80     33.20 o 
   3   4   3       22.98       16.45     20.46 o 
   4   4   3      403.01      350.35     33.95 o 
   5   4   3      153.68      125.10     39.60 o 
   6   4   3      221.58       15.06     66.52 o 
   7   4   3       48.11       91.30     63.32 o 
  -6   5   3      370.02      216.18    160.15 o 
  -5   5   3       38.46       16.84     70.86 o 
  -4   5   3      742.56      778.48     58.21 o 
  -3   5   3       14.51       -6.56     52.65 o 
  -2   5   3      810.84      841.52     85.84 o 
  -1   5   3     2450.23     2666.69     70.08 o 
   0   5   3     2478.01     2882.62    137.60 o 
   1   5   3      122.94       33.88     48.07 o 
   2   5   3     1088.03     1241.71     71.23 o 
   3   5   3       20.27       21.53     29.91 o 
   4   5   3        1.08        3.81     40.29 o 
   5   5   3       52.07        7.53     98.49 o 
   6   5   3        6.10        9.49     83.61 o 
  -5   6   3      504.34      608.11     86.43 o 
  -4   6   3      259.01      250.53     84.57 o 
  -3   6   3      779.99     1003.81     75.67 o 
  -2   6   3        4.69       16.47     40.84 o 
   0   6   3      586.45      381.55     94.69 o 
   1   6   3       98.04       77.90     53.71 o 
   2   6   3      145.64      211.99     68.70 o 
   3   6   3      415.29      385.16     58.62 o 
   4   6   3       49.71      -11.67     82.46 o 
   5   6   3        8.47      113.92    106.90 o 
  -2   7   3      875.52     1077.11    106.82 o 
  -1   7   3      188.45      275.68     91.17 o 
   0   7   3      473.81      485.73    209.29 o 
   1   7   3        0.22       15.38    102.18 o 
   2   7   3      394.14      374.78    127.78 o 
  -8   0   4      179.90      114.47     40.87 o 
  -6   0   4     7178.41     8080.38    157.12 o 
  -4   0   4     8161.53     8652.50    126.73 o 
  -2   0   4    13837.24    14284.46    210.72 o 
   0   0   4      173.46      150.93     10.32 o 
   2   0   4     5296.20     5264.25     86.79 o 
   4   0   4     2331.55     2681.01     52.85 o 
   6   0   4     4227.57     4620.03     98.81 o 
   8   0   4        0.13       30.41    119.53 o 
  -9   1   4       83.87      100.38     77.61 o 
  -8   1   4      350.84      375.32     98.08 o 
  -7   1   4      340.95      284.06     35.85 o 
  -6   1   4     1990.69     2105.55     41.94 o 
  -5   1   4      960.80      986.00     27.37 o 
  -4   1   4     4014.30     4131.28     60.01 o 
  -3   1   4       42.90       13.55      7.26 o 
  -2   1   4    11768.27    12070.67    146.84 o 
  -1   1   4     1096.89     1102.11     19.84 o 
   0   1   4     6551.08     6958.06     83.98 o 
   1   1   4    13621.04    13809.36    129.10 o 
   2   1   4     1064.18     1078.07     20.47 o 
   3   1   4     3933.70     4083.57     50.48 o 
   4   1   4     3828.83     4018.79     44.16 o 
   5   1   4      303.03      256.44     18.04 o 
   6   1   4     1134.57     1042.99     50.28 o 
   7   1   4        1.39      -10.75     42.29 o 
   8   1   4      272.72      236.16    104.95 o 
   9   1   4       24.88       47.26    109.52 o 
  -8   2   4        4.28       -8.15     64.96 o 
  -7   2   4       72.96       94.29     36.71 o 
  -6   2   4       69.49       36.37     24.70 o 
  -5   2   4      288.85      234.92     23.89 o 
  -4   2   4     1013.01      969.71     33.09 o 
  -3   2   4     2499.77     2531.58     45.67 o 
  -2   2   4      370.24      267.82     12.44 o 
  -1   2   4     6538.39     6839.99     99.25 o 
   0   2   4     3228.81     3185.21     42.73 o 
   1   2   4     5563.94     5805.49     81.20 o 
   2   2   4     1562.89     1509.73     28.42 o 
   3   2   4     2723.14     2820.04     44.96 o 
   4   2   4     6489.62     7060.01    117.22 o 
   5   2   4      540.29      504.12     34.80 o 
   6   2   4      138.94      186.60     28.12 o 
   7   2   4       18.85      -45.25     45.25 o 
   8   2   4      423.83      451.98     57.79 o 
  -8   3   4       54.01      -33.15     47.21 o 
  -7   3   4      362.82      234.96     54.38 o 
  -6   3   4     1586.06     1713.20     85.31 o 
  -5   3   4      609.20      536.31     39.12 o 
  -4   3   4     3125.30     3338.98     71.04 o 
  -3   3   4       61.93       41.33     23.39 o 
  -2   3   4     2323.39     2458.13     53.69 o 
  -1   3   4       60.58       51.29     11.39 o 
   0   3   4     3602.84     4003.76     57.16 o 
   1   3   4      706.62      752.50     19.07 o 
   2   3   4       29.13       11.50     13.90 o 
   3   3   4       23.60       -1.64     15.78 o 
   4   3   4     3496.26     3796.19     65.47 o 
   5   3   4     1006.29     1046.27     39.94 o 
   6   3   4       26.42       47.80     29.20 o 
   7   3   4     1213.16     1224.22     59.64 o 
   8   3   4      131.17      113.66     79.88 o 
  -7   4   4      378.27      330.64     95.74 o 
  -6   4   4       50.01       76.15     64.44 o 
  -5   4   4      264.02      158.26     43.17 o 
  -4   4   4      364.46      269.48     39.43 o 
  -3   4   4      677.23      668.33     35.08 o 
  -2   4   4      744.94      785.89     35.63 o 
  -1   4   4       22.60       49.05     29.14 o 
   0   4   4     2884.57     3235.93     49.71 o 
   1   4   4       70.72       12.91     19.00 o 
   2   4   4      312.25      216.39     21.59 o 
   3   4   4      327.97      310.90     25.36 o 
   4   4   4     2980.74     3220.47     80.17 o 
   5   4   4       50.00       41.10     40.28 o 
   6   4   4        5.23        3.83     55.93 o 
   7   4   4      622.65      604.03     93.31 o 
  -6   5   4       80.93      267.08    144.34 o 
  -5   5   4       32.62       34.69     64.56 o 
  -4   5   4      422.55      457.76     65.07 o 
  -3   5   4       56.56       61.83     36.85 o 
  -2   5   4      697.48      751.12    147.81 o 
  -1   5   4       48.19       29.00     42.00 o 
   0   5   4      204.34      197.50     66.90 o 
   1   5   4       36.33       21.92     30.40 o 
   2   5   4     2091.72     2235.56    103.88 o 
   3   5   4      277.21      185.99     50.80 o 
   4   5   4       70.55       73.36     58.61 o 
   5   5   4       73.62       63.50     51.24 o 
   6   5   4     1189.05     1330.36    115.35 o 
  -5   6   4       24.82       -3.72     56.74 o 
  -4   6   4      193.27      183.91     83.23 o 
  -3   6   4      209.39      268.77     85.17 o 
  -2   6   4      119.48       75.29     77.63 o 
   0   6   4      458.38      426.75    171.07 o 
   1   6   4      185.18      125.00     50.47 o 
   2   6   4      357.31      400.01     68.90 o 
   3   6   4      256.19      251.75     60.68 o 
   4   6   4      482.72      472.25    135.19 o 
   5   6   4      146.94      247.03    104.30 o 
  -1   7   4       67.76      134.68    100.80 o 
   0   7   4       50.86      -27.03    185.79 o 
   1   7   4      461.42      688.44    139.83 o 
  -9   0   5      147.58      205.53    162.22 o 
  -7   0   5       20.91       38.92     57.52 o 
  -5   0   5        0.26       -4.62     19.32 o 
  -3   0   5      665.16      599.23     19.57 o 
  -1   0   5    27534.36    26337.10    650.00 o 
   1   0   5        7.47       12.54      3.16 o 
   3   0   5       16.61       -5.15     10.05 o 
   5   0   5     5944.28     6515.73    122.85 o 
   7   0   5      678.80      534.09    162.22 o 
   9   0   5      638.70      763.75    100.35 o 
  -9   1   5      166.02      108.77     62.22 o 
  -8   1   5      164.24      140.74     51.30 o 
  -7   1   5      100.85       93.18     30.58 o 
  -6   1   5       27.94      -15.98     20.26 o 
  -5   1   5       47.53       37.57     17.45 o 
  -4   1   5      872.80      899.50     19.67 o 
  -3   1   5     5105.47     5272.30     66.38 o 
  -2   1   5     2315.52     2339.05     31.44 o 
  -1   1   5      159.43      150.65      6.03 o 
   0   1   5     3667.98     3854.00     47.45 o 
   1   1   5     1798.28     1716.64     24.38 o 
   2   1   5     4514.28     4686.23     56.62 o 
   3   1   5       73.98       76.87      8.06 o 
   4   1   5     1447.80     1508.27     25.77 o 
   5   1   5      455.66      440.87     19.74 o 
   6   1   5      879.86      886.50     33.16 o 
   7   1   5      417.75      380.40     56.41 o 
   8   1   5      371.56      329.19     59.69 o 
   9   1   5      861.11      950.93     99.39 o 
  -8   2   5      255.01      309.40     89.92 o 
  -7   2   5      836.08      957.50     48.79 o 
  -6   2   5      291.36      304.05     38.47 o 
  -5   2   5       95.89       54.09     18.02 o 
  -4   2   5      416.08      363.95     17.61 o 
  -3   2   5       21.58       16.09      9.75 o 
  -2   2   5     1658.23     1840.76     34.57 o 
  -1   2   5     2017.71     2283.35     42.78 o 
   0   2   5       56.78       34.04      7.06 o 
   1   2   5     5673.59     5945.79     68.12 o 
   2   2   5     1051.56     1035.41     22.74 o 
   3   2   5       20.18       -2.11      9.13 o 
   4   2   5     1894.47     1882.17     35.84 o 
   5   2   5        3.25       -2.47     16.79 o 
   6   2   5       43.25       22.91     32.74 o 
   7   2   5       45.08       90.87     45.39 o 
   8   2   5       10.68       12.05     53.72 o 
  -8   3   5       20.72       28.63     47.19 o 
  -7   3   5        5.43       -2.36    104.93 o 
  -6   3   5      304.24      325.88     58.52 o 
  -5   3   5       12.87       27.64     40.07 o 
  -4   3   5       30.68       -7.79     17.09 o 
  -3   3   5      112.58       54.39     20.98 o 
  -2   3   5       49.65       59.64     13.49 o 
  -1   3   5      118.56      123.94     28.65 o 
   0   3   5     2596.81     3102.03     49.18 o 
   1   3   5      614.56      589.87     22.99 o 
   2   3   5     2115.98     2195.95     41.17 o 
   3   3   5     2570.39     2647.07     50.49 o 
   4   3   5     1068.63     1000.65     26.85 o 
   5   3   5     5073.04     5448.30    112.96 o 
   6   3   5      439.17      504.84     39.67 o 
   7   3   5       40.92        4.12     40.38 o 
   8   3   5        1.38      -54.40     59.55 o 
  -7   4   5       95.35      188.40    144.75 o 
  -6   4   5      696.56      605.36     64.64 o 
  -5   4   5      151.07       74.36     57.83 o 
  -4   4   5      580.30      518.10     36.11 o 
  -3   4   5      347.24      403.06     58.54 o 
  -2   4   5     6634.59     7770.87    140.60 o 
  -1   4   5      167.63      146.58     29.13 o 
   0   4   5       21.83       34.33     19.35 o 
   1   4   5     2090.94     2158.22     49.70 o 
   2   4   5       40.32        6.60     14.00 o 
   3   4   5       56.68       27.06     21.51 o 
   4   4   5      146.39      170.08     38.21 o 
   5   4   5        0.77       60.97     46.45 o 
   6   4   5        5.81      103.11     95.24 o 
   7   4   5      233.31      234.15     72.85 o 
  -6   5   5       66.83      106.84     66.67 o 
  -5   5   5      979.97      980.33    164.61 o 
  -4   5   5       76.85       62.37     53.53 o 
  -3   5   5      485.34      475.05     43.51 o 
  -2   5   5       31.72       28.25     53.37 o 
  -1   5   5     1497.76     1542.33    154.03 o 
   0   5   5       49.67      -58.15     59.67 o 
   1   5   5        7.10       16.44     36.51 o 
   2   5   5     5826.32     6627.35    136.04 o 
   3   5   5      200.79      104.41     54.72 o 
   4   5   5       74.65       42.85     38.39 o 
   5   5   5       43.17      145.05     52.46 o 
   6   5   5       52.76        7.95     57.73 o 
  -5   6   5      305.79      523.70    118.75 o 
  -4   6   5      310.68      224.17     62.27 o 
  -3   6   5        9.26      -22.54     71.70 o 
  -2   6   5      176.72      137.44     55.27 o 
   0   6   5       38.80      -79.43     79.43 o 
   1   6   5       34.98      -17.26    174.34 o 
   2   6   5       25.55      -11.26     72.55 o 
   3   6   5      538.09      622.65     78.21 o 
   4   6   5      133.79      246.11     82.63 o 
   5   6   5        9.00      -25.51     43.34 o 
  -1   7   5      864.08     1140.99     95.10 o 
   0   7   5      781.27     1123.37    247.41 o 
   1   7   5       49.22      179.51    101.31 o 
  -8   0   6       54.11       22.15     70.02 o 
  -6   0   6     1258.94     1354.95     56.19 o 
  -4   0   6        0.85        6.47     13.85 o 
  -2   0   6     9079.92     8567.63    149.59 o 
   0   0   6      232.01      208.20      9.90 o 
   2   0   6    21657.65    21355.11    323.33 o 
   4   0   6     3973.21     3884.04     67.25 o 
   6   0   6        8.03        2.53     27.13 o 
   8   0   6       10.35       53.87     57.61 o 
  -9   1   6      193.42      194.46    141.31 o 
  -8   1   6        4.60       48.08     56.85 o 
  -7   1   6      414.79      443.53     53.93 o 
  -6   1   6     3710.30     4157.47     74.49 o 
  -5   1   6      121.38      119.53     15.42 o 
  -4   1   6      324.09      281.99     17.12 o 
  -3   1   6      653.83      625.73     14.30 o 
  -2   1   6     9905.37    10017.44    117.75 o 
  -1   1   6      618.40      575.78     10.66 o 
   0   1   6       93.21       96.54      5.96 o 
   1   1   6    12763.07    13353.86    138.62 o 
   2   1   6     1814.49     1853.39     21.07 o 
   3   1   6      184.47      176.72     10.82 o 
   4   1   6      881.55      853.84     21.67 o 
   5   1   6      353.35      361.77     23.74 o 
   6   1   6     2287.97     2579.66     59.42 o 
   7   1   6      194.81      182.76     31.47 o 
   8   1   6      161.05      170.49     50.45 o 
   9   1   6        1.31       -0.10     66.93 o 
  -8   2   6      113.56      137.83     59.08 o 
  -7   2   6      493.92      582.86     47.40 o 
  -6   2   6        9.20        9.78     30.08 o 
  -5   2   6     1257.19     1155.59     36.53 o 
  -4   2   6      219.01      177.07     16.84 o 
  -3   2   6      820.83      709.34     19.92 o 
  -2   2   6     7160.67     8141.38    103.87 o 
  -1   2   6     1557.12     1636.08     28.78 o 
   0   2   6     1308.82     1201.88     24.96 o 
   1   2   6        0.19        5.92      8.71 o 
   2   2   6     2861.50     3003.71     44.62 o 
   3   2   6      330.84      314.59     23.15 o 
   4   2   6      776.26      717.38     22.31 o 
   5   2   6      384.22      298.56     24.88 o 
   6   2   6     4476.61     5232.14    150.76 o 
   7   2   6        0.61      -22.39     43.99 o 
   8   2   6      302.82      345.99     61.36 o 
  -8   3   6        3.86        8.15     60.35 o 
  -7   3   6        0.20      -55.23     55.23 o 
  -6   3   6      172.06       90.55     38.59 o 
  -5   3   6       60.65       -1.27     42.51 o 
  -4   3   6     2971.67     3115.48     76.68 o 
  -3   3   6       16.06      -17.57     17.57 o 
  -2   3   6      887.87      903.90     29.14 o 
  -1   3   6        7.00        8.79     10.89 o 
   0   3   6     5196.21     6018.46     73.37 o 
   1   3   6     2634.02     2786.83     47.70 o 
   2   3   6     2192.27     2189.36     42.93 o 
   3   3   6      111.64       87.00     17.86 o 
   4   3   6     1072.23     1061.12     45.85 o 
   5   3   6       35.14       41.80     21.43 o 
   6   3   6     1391.86     1458.99     70.38 o 
   7   3   6        0.69       61.08     56.33 o 
   8   3   6       26.29       51.21     73.89 o 
  -7   4   6      674.50      847.17    171.03 o 
  -6   4   6        0.05      -32.78     41.67 o 
  -5   4   6        0.13       -1.95     31.94 o 
  -4   4   6       49.07       32.97     30.68 o 
  -3   4   6      373.99      445.83     57.98 o 
  -2   4   6      848.80      962.25     58.07 o 
  -1   4   6        0.96       14.14     21.32 o 
   0   4   6     3233.00     3506.40     70.05 o 
   1   4   6     1684.63     1614.90     42.96 o 
   2   4   6     1074.63     1068.21     36.23 o 
   3   4   6     7802.19     8389.13    127.52 o 
   4   4   6      362.95      206.92     44.01 o 
   5   4   6       20.69      -11.37     42.90 o 
   6   4   6      642.25      615.41     94.48 o 
   7   4   6      146.70        7.73    169.41 o 
  -6   5   6      239.72      223.36     63.10 o 
  -5   5   6      287.14      183.68     62.13 o 
  -4   5   6      198.70      240.18     53.44 o 
  -3   5   6       21.66       61.85     35.06 o 
  -2   5   6      115.69      133.03     44.97 o 
  -1   5   6       27.47        6.64     44.86 o 
   0   5   6      850.89      835.95     55.24 o 
   1   5   6       92.61       40.17     26.05 o 
   2   5   6      539.58      569.49     53.96 o 
   3   5   6        5.72       40.07     50.48 o 
   4   5   6       35.69       -2.13     65.53 o 
   5   5   6      335.35      339.39     53.37 o 
   6   5   6      237.94       26.36    100.52 o 
  -4   6   6       66.31       50.84     70.84 o 
  -3   6   6       86.67      109.70     65.89 o 
  -2   6   6      296.35      252.97     57.50 o 
   0   6   6      123.07       32.02    105.07 o 
   1   6   6        8.74       39.77     56.28 o 
   2   6   6       67.63       82.18     54.79 o 
   3   6   6       41.69      -22.36     88.77 o 
   4   6   6     1031.28      988.66    168.83 o 
  -1   7   6      142.42      184.09     99.03 o 
   0   7   6      131.48      262.98     87.60 o 
   1   7   6      610.24      502.61     74.81 o 
  -9   0   7       24.63     -162.79    162.79 o 
  -7   0   7      258.22      274.92     77.79 o 
  -5   0   7        8.88       19.57     20.42 o 
  -3   0   7     1067.64     1124.69     24.17 o 
  -1   0   7    13354.53    13198.21    211.73 o 
   1   0   7     5728.19     5616.41    104.29 o 
   3   0   7      292.24      316.59     16.58 o 
   5   0   7    12559.79    13436.79    228.19 o 
   7   0   7       83.66      134.48     52.75 o 
   9   0   7       31.16     -126.27    170.29 o 
  -9   1   7       45.57       45.46    132.94 o 
  -8   1   7      314.37      323.47     49.30 o 
  -7   1   7      107.46       93.44     42.62 o 
  -6   1   7      161.89      126.19     23.26 o 
  -5   1   7      554.88      508.37     41.27 o 
  -4   1   7      157.69      112.50     13.53 o 
  -3   1   7     5261.63     5488.86     65.48 o 
  -2   1   7       57.26       67.92      8.30 o 
  -1   1   7        5.83       -0.48      5.28 o 
   0   1   7      354.02      372.18      7.82 o 
   1   1   7      265.92      203.75      9.08 o 
   2   1   7      872.69      856.79     17.42 o 
   3   1   7      675.91      693.99     16.74 o 
   4   1   7     4921.64     5227.30     60.11 o 
   5   1   7      799.41      760.79     24.00 o 
   6   1   7     1516.05     1715.83     38.20 o 
   7   1   7      199.04      192.24     24.12 o 
   8   1   7        3.13       22.12     51.71 o 
   9   1   7      661.90      796.25     93.94 o 
  -8   2   7      132.39      188.60     68.80 o 
  -7   2   7     1240.75     1285.71     71.78 o 
  -6   2   7        4.70       21.57     22.80 o 
  -5   2   7      436.52      411.57     32.12 o 
  -4   2   7       60.34       37.13     12.56 o 
  -3   2   7      997.17     1055.82     25.07 o 
  -2   2   7       10.40        5.73      7.07 o 
  -1   2   7      671.72      658.54     16.30 o 
   0   2   7       63.46       25.77      6.74 o 
   1   2   7     8734.67     9448.51    110.30 o 
   2   2   7     1507.86     1449.84     29.27 o 
   3   2   7     3578.42     3769.93     69.93 o 
   4   2   7      175.10      180.62     20.52 o 
   5   2   7     1185.68     1180.30     37.38 o 
   6   2   7     1773.43     1907.04     63.98 o 
   7   2   7      214.74      167.94     49.70 o 
   8   2   7      182.55       80.54     46.68 o 
  -8   3   7       84.25      119.30    103.29 o 
  -7   3   7      630.80      576.10     63.56 o 
  -6   3   7      505.12      439.95     46.18 o 
  -5   3   7        8.02        1.08     32.60 o 
  -4   3   7       56.53       32.09     27.56 o 
  -3   3   7     3229.11     3523.16     78.92 o 
  -2   3   7      365.48      328.51     26.36 o 
  -1   3   7      772.90      877.73     28.85 o 
   0   3   7      226.52      175.74     14.13 o 
   1   3   7      142.20      162.29     14.30 o 
   2   3   7     2341.37     2423.51     40.53 o 
   3   3   7      284.76      228.71     27.24 o 
   4   3   7        8.01       44.30     24.61 o 
   5   3   7     1227.08     1139.98     36.88 o 
   6   3   7      438.44      417.17     39.28 o 
   7   3   7     3275.68     3633.91     81.84 o 
   8   3   7       71.96       67.94     47.98 o 
  -7   4   7      245.44      444.46    142.78 o 
  -6   4   7     1646.59     1672.05     92.41 o 
  -5   4   7      267.20      193.73     41.26 o 
  -4   4   7        6.18      -32.04     32.04 o 
  -3   4   7       15.19        4.25     35.74 o 
  -2   4   7     2602.94     2851.70     65.77 o 
  -1   4   7      105.88       43.69     19.24 o 
   0   4   7     1276.71     1368.22     45.95 o 
   1   4   7     1988.66     2076.32     50.40 o 
   2   4   7     1502.29     1560.02     39.85 o 
   3   4   7     3703.17     4091.88     70.45 o 
   4   4   7      767.90      673.14     55.93 o 
   5   4   7       29.61       58.05     45.82 o 
   6   4   7        7.80        2.71     68.51 o 
   7   4   7       40.88       15.01     39.23 o 
  -6   5   7      210.44      157.89     50.83 o 
  -5   5   7      662.43      817.63     76.57 o 
  -4   5   7      288.33      373.31     67.55 o 
  -3   5   7       26.92      -40.20     40.20 o 
  -2   5   7      534.55      720.17     94.57 o 
   0   5   7       70.30       76.21     39.68 o 
   1   5   7      769.32      628.33     81.75 o 
   2   5   7       82.50       62.12     36.58 o 
   3   5   7      536.66      554.28     76.64 o 
   4   5   7      896.40      644.71     96.08 o 
   5   5   7       52.23       32.48     65.96 o 
   6   5   7      264.31      326.86     64.95 o 
  -4   6   7      295.95      181.19     86.01 o 
  -3   6   7      190.72      110.92     67.18 o 
  -2   6   7      781.96     1029.14     95.37 o 
   1   6   7        4.74       60.60     55.23 o 
   2   6   7      156.00       96.80     59.34 o 
   3   6   7      546.10      410.53     83.37 o 
   4   6   7       36.91     -129.28    130.20 o 
   0   7   7      226.56      132.47    199.83 o 
   1   7   7       90.09      191.30     85.85 o 
  -8   0   8      448.98      393.43     92.28 o 
  -6   0   8      301.23      310.03     32.87 o 
  -4   0   8     2391.85     2558.64     46.43 o 
  -2   0   8     2712.85     2603.20     67.51 o 
   0   0   8     4522.84     4161.77    104.76 o 
   2   0   8    10053.17    10047.80    169.50 o 
   4   0   8     3561.01     3841.79     64.83 o 
   6   0   8      168.97      163.82     37.56 o 
   8   0   8       34.93      109.05     45.82 o 
  -9   1   8      199.63      235.24     80.37 o 
  -8   1   8       11.41        9.33     44.32 o 
  -7   1   8        0.17       15.32     30.06 o 
  -6   1   8     3954.50     4339.17     67.69 o 
  -5   1   8      959.89      963.95     32.27 o 
  -4   1   8       96.11      103.50     13.69 o 
  -3   1   8     2773.48     2802.08     33.82 o 
  -2   1   8     4002.05     4150.89     58.19 o 
  -1   1   8      416.34      375.39      8.32 o 
   0   1   8     5341.81     5389.98     64.27 o 
   1   1   8        0.15       14.46      6.85 o 
   2   1   8      325.63      285.42     10.37 o 
   3   1   8     4058.42     4232.42     49.34 o 
   4   1   8        0.07       19.41      9.55 o 
   5   1   8       12.27       -9.36     17.87 o 
   6   1   8      885.72      885.97     51.22 o 
   7   1   8        9.36       16.04     53.64 o 
   8   1   8        0.01       31.95     40.75 o 
   9   1   8       10.30       45.65     76.44 o 
  -8   2   8     1334.01     1602.33     83.01 o 
  -7   2   8     1551.22     1642.85     73.07 o 
  -6   2   8       11.47       -2.21     26.24 o 
  -5   2   8      795.80      719.39     84.59 o 
  -4   2   8       60.53       55.00     16.82 o 
  -3   2   8      935.81      952.31     22.79 o 
  -2   2   8       49.71       21.18      7.49 o 
  -1   2   8       22.42       26.73      8.20 o 
   0   2   8    12460.89    13970.66    190.09 o 
   1   2   8     4611.92     5026.82     70.71 o 
   2   2   8     8700.53     9033.37    113.19 o 
   3   2   8      272.87      224.03     13.63 o 
   4   2   8        4.04       -3.15     14.58 o 
   5   2   8        1.01      -21.64     21.64 o 
   6   2   8      469.54      399.90     33.04 o 
   7   2   8       48.06       51.88     26.89 o 
   8   2   8      912.03      733.18     56.60 o 
  -8   3   8      902.81      849.55     97.85 o 
  -7   3   8       16.21       12.19     61.49 o 
  -6   3   8       63.55       69.34     44.83 o 
  -5   3   8       90.98       77.32     53.41 o 
  -4   3   8      848.69      872.57     35.70 o 
  -3   3   8      216.42      181.91     25.72 o 
  -2   3   8     2428.21     2400.97     65.49 o 
  -1   3   8      210.53      197.71     18.34 o 
   0   3   8       86.92       81.79     11.33 o 
   1   3   8     5164.01     5957.36     77.83 o 
   2   3   8     2826.03     2926.96     50.25 o 
   3   3   8      148.33      131.14     19.99 o 
   4   3   8      557.41      532.27     32.75 o 
   5   3   8       98.04       77.10     22.14 o 
   6   3   8      307.38      370.26     57.29 o 
   7   3   8       27.25      117.93     56.20 o 
   8   3   8      144.72      195.64     64.87 o 
  -7   4   8       27.49       17.48     79.78 o 
  -6   4   8      221.69      190.99     61.53 o 
  -5   4   8       71.93       98.74     56.21 o 
  -4   4   8      318.43      270.27     80.65 o 
  -3   4   8      624.66      722.67     49.23 o 
  -2   4   8        1.20       29.48     21.34 o 
  -1   4   8      110.74       80.42     21.78 o 
   0   4   8     3359.51     4021.64     63.60 o 
   1   4   8     2026.54     2092.62     53.22 o 
   2   4   8     1103.56     1070.94     32.87 o 
   3   4   8       87.00       70.36     19.56 o 
   4   4   8      551.55      597.77     59.36 o 
   5   4   8     3073.53     3266.67    125.70 o 
   6   4   8      213.67      161.95     52.32 o 
   7   4   8      298.55      337.88    108.30 o 
  -6   5   8       80.20       27.60     72.61 o 
  -5   5   8      192.91      150.87     69.64 o 
  -4   5   8      751.06      729.64     49.90 o 
  -3   5   8        0.05       38.81     44.02 o 
  -2   5   8       92.61       66.74     35.67 o 
  -1   5   8      213.98      177.89    103.17 o 
   0   5   8      541.96      484.56     89.61 o 
   1   5   8     1674.59     1729.86     48.25 o 
   2   5   8        0.91      -16.13     36.41 o 
   3   5   8      741.38      605.97     78.60 o 
   4   5   8      312.93      270.87     67.33 o 
   5   5   8      146.03       14.11     83.46 o 
   6   5   8       23.20        2.41     72.82 o 
  -4   6   8        5.86      -30.01     69.73 o 
  -3   6   8      131.80       63.74    103.98 o 
  -2   6   8      321.12      254.90     75.95 o 
  -1   6   8      276.95      132.40     86.04 o 
   0   6   8      216.46      276.04    158.28 o 
   1   6   8       41.42       68.33     48.53 o 
   2   6   8       56.97       76.17     60.34 o 
   3   6   8       47.06       65.22     67.64 o 
   4   6   8      644.47      989.03    197.69 o 
  -1   7   8      108.08      257.96    213.80 o 
   0   7   8        6.02     -113.75    226.59 o 
   1   7   8      165.57      110.14    145.67 o 
  -9   0   9      602.97      390.26    163.50 o 
  -7   0   9      637.51      581.18     72.50 o 
  -5   0   9        0.45       14.66     19.03 o 
  -3   0   9     2989.38     3096.86     64.52 o 
  -1   0   9     2408.49     2546.90     40.37 o 
   1   0   9    30084.21    31891.32    704.89 o 
   3   0   9      309.70      290.58     19.60 o 
   5   0   9     5941.78     6290.97    130.24 o 
   7   0   9      765.29      752.30     90.08 o 
   9   0   9      311.51      286.21    108.77 o 
  -9   1   9      113.72       85.83     84.12 o 
  -8   1   9      111.68       11.66     49.26 o 
  -7   1   9      672.28      591.37     35.86 o 
  -6   1   9      705.51      707.79     31.82 o 
  -5   1   9      716.51      712.59     26.73 o 
  -4   1   9       50.57       26.34     14.46 o 
  -3   1   9     2646.08     2562.69     41.24 o 
  -2   1   9      140.70      127.66      7.95 o 
  -1   1   9     2587.25     2698.25     35.26 o 
   0   1   9     5102.62     5153.97     68.15 o 
   1   1   9     1122.99     1048.66     22.16 o 
   2   1   9    14219.87    14526.25    173.77 o 
   3   1   9      512.11      501.55     14.46 o 
   4   1   9      830.95      775.23     22.30 o 
   5   1   9     3432.16     3550.29     60.01 o 
   6   1   9      113.48       87.43     26.73 o 
   7   1   9        9.44       22.17     32.63 o 
   8   1   9        0.11      -64.50     64.50 o 
   9   1   9      760.91      707.66     89.37 o 
  -8   2   9       51.56      -20.62     71.71 o 
  -7   2   9        0.25      -38.29     38.29 o 
  -6   2   9        0.06       47.57     28.66 o 
  -5   2   9     1837.22     1875.15     39.31 o 
  -4   2   9        7.80       12.62     12.94 o 
  -3   2   9      461.90      439.94     18.13 o 
  -2   2   9      112.05      101.65      9.38 o 
  -1   2   9      118.44       81.78      8.73 o 
   0   2   9      368.73      351.03     11.92 o 
   1   2   9     2033.16     2090.71     30.96 o 
   2   2   9       82.61       67.75      8.24 o 
   3   2   9     3952.40     4132.00     56.69 o 
   4   2   9     2289.53     2267.03     45.58 o 
   5   2   9     2206.24     2310.96     47.39 o 
   6   2   9     1265.95     1323.06     45.82 o 
   7   2   9      171.94      153.13     35.96 o 
   8   2   9       41.10       51.01     37.87 o 
  -8   3   9        4.69       60.69     71.99 o 
  -7   3   9     3121.52     3176.76    134.68 o 
  -6   3   9        0.54       66.72     38.16 o 
  -5   3   9      456.61      410.90     56.91 o 
  -4   3   9     1588.69     1555.50     45.64 o 
  -3   3   9      797.15      829.07     56.81 o 
  -2   3   9     4736.70     5210.98     85.96 o 
  -1   3   9    10981.90    12472.06    234.58 o 
   0   3   9     1930.80     2178.88     35.49 o 
   1   3   9     1503.36     1717.93     29.98 o 
   2   3   9      224.89      149.38     15.37 o 
   3   3   9       68.57       25.12     19.64 o 
   4   3   9        0.93       10.78     22.71 o 
   5   3   9       66.14       42.24     24.29 o 
   6   3   9      780.87      776.26     52.33 o 
   7   3   9      334.04      119.26     43.90 o 
   8   3   9        7.67       22.18     40.95 o 
  -7   4   9        5.00      111.27     73.68 o 
  -6   4   9      144.65      120.73     58.15 o 
  -5   4   9      361.98      330.94     64.21 o 
  -4   4   9     1243.50     1219.97     85.02 o 
  -3   4   9      493.60      392.01     37.98 o 
  -2   4   9       74.91       54.09     32.58 o 
  -1   4   9      530.75      444.25     31.25 o 
   0   4   9     1045.07      992.57     29.22 o 
   1   4   9       16.00       -5.79     18.34 o 
   2   4   9      197.25      128.48     20.82 o 
   3   4   9     5091.59     5694.02    109.27 o 
   4   4   9       30.17       54.84     27.25 o 
   5   4   9      691.97      635.53     52.73 o 
   6   4   9        4.57       15.24     34.73 o 
   7   4   9      143.29      213.97     67.64 o 
  -6   5   9       11.30      -27.53     60.22 o 
  -5   5   9      265.99      267.36     78.28 o 
  -4   5   9      963.90     1000.22     81.40 o 
  -3   5   9      972.90     1065.77     66.61 o 
  -2   5   9      638.48      823.58     66.08 o 
  -1   5   9       58.63      -42.70     42.70 o 
   0   5   9       44.36       69.61     33.84 o 
   1   5   9      811.92      849.79     48.10 o 
   2   5   9      354.42      169.40     55.56 o 
   3   5   9       36.09       27.39     33.84 o 
   4   5   9      380.18      255.30     72.72 o 
   5   5   9      162.27      103.37     37.71 o 
   6   5   9      273.82      174.76     91.94 o 
  -4   6   9      144.92      195.06     52.68 o 
  -3   6   9      337.77      598.14    283.11 o 
  -2   6   9      544.93      450.92     84.86 o 
  -1   6   9      678.64      917.81    125.96 o 
   0   6   9       90.92      108.87     88.85 o 
   1   6   9       95.19      125.10     44.69 o 
   2   6   9       15.63       13.11     56.38 o 
   3   6   9      147.32      129.96     90.04 o 
   4   6   9      175.66      222.46     84.75 o 
   0   7   9       20.55     -125.42    125.42 o 
  -8   0  10     1620.63     2131.31    427.23 o 
  -6   0  10     1196.80     1295.53     67.75 o 
  -4   0  10     2840.59     2758.21     52.22 o 
  -2   0  10      393.60      380.19     19.61 o 
   0   0  10     1637.24     1454.12     38.72 o 
   2   0  10      767.34      689.39     15.57 o 
   4   0  10       37.67       31.48     20.54 o 
   6   0  10      271.28      217.80     39.46 o 
   8   0  10        3.99        4.29     37.92 o 
  -9   1  10       19.04      -73.74     73.74 o 
  -8   1  10       59.46        9.88     42.84 o 
  -7   1  10      329.66      365.37     39.78 o 
  -6   1  10     1634.00     1636.79     49.79 o 
  -5   1  10      788.48      763.25     30.06 o 
  -4   1  10      460.33      371.27     19.02 o 
  -3   1  10      115.07       96.42     12.04 o 
  -2   1  10      424.54      419.93     11.80 o 
  -1   1  10      302.84      275.12      9.68 o 
   0   1  10    10374.99    10707.01    136.84 o 
   1   1  10      556.84      575.05     16.07 o 
   2   1  10     3379.99     3486.25     46.37 o 
   3   1  10      678.44      625.41     23.68 o 
   4   1  10       12.98        9.39     10.60 o 
   5   1  10     1018.30      950.14     25.36 o 
   6   1  10       91.27       69.12     21.17 o 
   7   1  10       72.42       58.33     26.34 o 
   8   1  10       91.98      100.71     47.96 o 
  -8   2  10        0.33       41.66     73.75 o 
  -7   2  10      247.75      313.80     43.31 o 
  -6   2  10      862.28      780.24     45.43 o 
  -5   2  10      293.87      237.54     26.71 o 
  -4   2  10       79.12       44.58     16.10 o 
  -3   2  10        4.32       -1.07     11.01 o 
  -2   2  10      763.98      737.93     18.92 o 
  -1   2  10      402.60      341.32     12.21 o 
   0   2  10      379.90      409.41     11.83 o 
   1   2  10     1361.86     1338.40     17.55 o 
   2   2  10    11169.96    12459.65    199.25 o 
   3   2  10        9.42       11.84     10.89 o 
   4   2  10      876.18      830.97     25.52 o 
   5   2  10       82.00       48.39     29.73 o 
   6   2  10      145.78      100.80     24.08 o 
   7   2  10       42.27       -1.80     35.56 o 
   8   2  10       32.77       20.45     38.57 o 
  -8   3  10      345.81      297.97     73.13 o 
  -7   3  10      175.02       94.41     61.29 o 
  -6   3  10      675.07      747.95     89.25 o 
  -5   3  10      872.61      847.19     95.05 o 
  -4   3  10       15.27       23.28     19.64 o 
  -3   3  10      540.59      490.39     28.50 o 
  -2   3  10     2106.87     2161.64     43.73 o 
  -1   3  10       76.33       90.04     14.08 o 
   0   3  10       41.94       26.10     13.27 o 
   1   3  10      557.15      514.53     33.22 o 
   2   3  10      299.02      294.03     20.87 o 
   3   3  10      104.39       99.09     23.27 o 
   4   3  10     1238.57     1282.55     37.21 o 
   5   3  10      245.40      198.38     25.35 o 
   6   3  10        1.74      -15.40     28.56 o 
   7   3  10      159.62      201.26     47.31 o 
   8   3  10        0.13      -52.47     70.72 o 
  -7   4  10        8.54      -22.29    108.75 o 
  -6   4  10      956.09      831.69     82.71 o 
  -5   4  10      101.80       40.36     49.00 o 
  -4   4  10        0.93        8.39     33.00 o 
  -3   4  10     3462.27     3476.21     96.37 o 
  -2   4  10      416.99      356.94     37.56 o 
  -1   4  10      132.02       72.19     21.67 o 
   0   4  10      164.35       79.64     25.10 o 
   1   4  10      726.16      737.58     46.22 o 
   2   4  10     1613.79     1598.69     39.57 o 
   3   4  10     3838.41     4399.82     86.05 o 
   4   4  10      179.95      153.46     29.82 o 
   5   4  10      745.47      848.81     80.86 o 
   6   4  10      177.61       94.50     40.93 o 
   7   4  10       12.54       53.99     69.70 o 
  -6   5  10      119.95       23.94    108.66 o 
  -5   5  10      232.65       34.24     55.68 o 
  -4   5  10      360.55      385.09     56.69 o 
  -3   5  10      410.09      430.71     58.11 o 
  -2   5  10        5.98       -5.51     49.08 o 
  -1   5  10      100.55       98.92     30.99 o 
   0   5  10        3.60      -25.61     64.84 o 
   1   5  10     2020.27     2207.22     73.24 o 
   2   5  10      203.91      238.61     36.25 o 
   3   5  10        2.79       40.15     40.10 o 
   4   5  10      835.73      881.72     70.60 o 
   5   5  10        9.73       47.03     58.42 o 
   6   5  10       88.54      103.03     40.57 o 
  -4   6  10        2.19      -37.75     54.05 o 
  -3   6  10      165.78      153.93     64.52 o 
  -2   6  10      142.32      111.81     66.46 o 
  -1   6  10      262.53      353.15    133.20 o 
   0   6  10      803.04      779.37    117.80 o 
   1   6  10       60.49       95.67     55.58 o 
   2   6  10       59.95       10.19     52.35 o 
   3   6  10       45.89       71.86     85.64 o 
   4   6  10      189.18      271.49    205.22 o 
  -9   0  11      623.69      888.73    127.88 o 
  -7   0  11      572.90      557.03    145.48 o 
  -5   0  11      325.76      358.18     29.79 o 
  -3   0  11     2763.54     2782.96     55.17 o 
  -1   0  11     5888.99     6133.23    102.50 o 
   1   0  11    18616.08    19140.04    357.27 o 
   3   0  11     6001.76     6462.26    109.07 o 
   5   0  11        4.18      -14.57     14.57 o 
   7   0  11     4191.17     4720.78    145.55 o 
   9   0  11       21.04       70.14    144.65 o 
  -8   1  11        0.49       18.71     46.62 o 
  -7   1  11      313.85      296.03     37.72 o 
  -6   1  11        0.52       45.39     22.66 o 
  -5   1  11     1094.61     1094.99     36.37 o 
  -4   1  11     2430.67     2510.96     38.61 o 
  -3   1  11     1163.73     1093.05     23.52 o 
  -2   1  11      377.25      331.56     12.20 o 
  -1   1  11    10382.92    11038.11    152.89 o 
   0   1  11     2805.44     2845.99     40.01 o 
   1   1  11     5374.18     5822.07     88.86 o 
   2   1  11        3.25       10.60     12.64 o 
   3   1  11      202.11      119.20     11.04 o 
   4   1  11     1643.63     1734.74     30.29 o 
   5   1  11     2553.62     2576.92     41.43 o 
   6   1  11     1423.91     1382.30     39.25 o 
   7   1  11      226.70      187.96     38.39 o 
   8   1  11      563.20      489.94     67.66 o 
  -8   2  11       26.72      -22.54     51.46 o 
  -7   2  11        5.87       32.29     35.23 o 
  -6   2  11      199.81      157.03     32.79 o 
  -5   2  11      599.58      649.00     28.80 o 
  -4   2  11      226.75      185.49     20.47 o 
  -3   2  11        2.47       25.20     12.57 o 
  -2   2  11       15.09       18.96     11.95 o 
  -1   2  11       59.30       38.38      8.60 o 
   0   2  11      357.48      293.45     14.72 o 
   1   2  11     2280.37     2310.17     31.44 o 
   2   2  11      240.06      163.23     12.61 o 
   3   2  11     2507.55     2561.52     43.73 o 
   4   2  11     1046.21     1051.84     31.58 o 
   5   2  11      669.04      675.39     24.68 o 
   6   2  11      102.73       84.99     30.05 o 
   7   2  11      737.05      699.60     69.75 o 
   8   2  11        2.13       27.99     52.34 o 
  -8   3  11      715.25      876.91    128.07 o 
  -7   3  11        0.05       63.57     52.45 o 
  -6   3  11      218.10      235.37     48.23 o 
  -5   3  11     3852.84     4009.78    111.90 o 
  -4   3  11     1019.56     1021.48     41.63 o 
  -3   3  11     1042.55      933.71     35.74 o 
  -2   3  11      348.38      333.39     27.16 o 
  -1   3  11     6606.11     7088.91    109.19 o 
   0   3  11       38.74       25.28     11.53 o 
   1   3  11     3830.88     4333.48     61.70 o 
   2   3  11       80.99       55.12     16.75 o 
   3   3  11      696.62      654.82     30.15 o 
   4   3  11      358.50      307.17     25.35 o 
   5   3  11        0.01      -27.18     27.18 o 
   6   3  11      259.91      225.37     31.15 o 
   7   3  11      405.51      375.98     91.54 o 
   8   3  11      311.21      286.41     86.88 o 
  -7   4  11      159.83      133.43     76.85 o 
  -6   4  11        6.86        4.08     60.26 o 
  -5   4  11       40.08       13.93     40.11 o 
  -4   4  11      665.88      673.52     56.17 o 
  -3   4  11      859.63      788.07     82.25 o 
  -2   4  11      219.75      148.69     35.31 o 
  -1   4  11      560.32      527.58     31.92 o 
   0   4  11      758.84      796.07     40.13 o 
   1   4  11      227.30      209.17     26.83 o 
   2   4  11      521.94      439.23     31.42 o 
   3   4  11      292.58      246.83     38.99 o 
   4   4  11      349.59      381.68     37.64 o 
   5   4  11     2043.64     2344.39     64.47 o 
   6   4  11       99.22      141.26     64.99 o 
   7   4  11      144.25       95.17     53.28 o 
  -6   5  11       64.75      153.62     77.56 o 
  -5   5  11       68.13       48.99     69.01 o 
  -4   5  11        7.17       56.09     40.53 o 
  -3   5  11     1373.10     1549.56    127.23 o 
  -2   5  11        3.65       70.47     61.15 o 
  -1   5  11      306.84      155.92     59.60 o 
   0   5  11        1.83       20.03     41.53 o 
   1   5  11       87.25       34.05     28.39 o 
   2   5  11        0.01       12.57     48.95 o 
   3   5  11      123.66      179.49     42.67 o 
   4   5  11       40.08      -17.12     68.62 o 
   6   5  11      346.48      246.49    173.39 o 
  -4   6  11       12.93      -67.82     71.25 o 
  -3   6  11      180.57      121.55     57.96 o 
  -2   6  11      210.84      236.54     81.01 o 
  -1   6  11       32.93      -86.51     86.51 o 
   0   6  11      542.58      421.07     97.54 o 
   1   6  11      386.90      304.18     70.44 o 
   2   6  11        9.29      -10.73     53.56 o 
   3   6  11      102.63      205.85     99.05 o 
   4   6  11      220.45      193.93    156.37 o 
  -8   0  12      837.49      897.13     95.42 o 
  -6   0  12      305.99      287.14     38.82 o 
  -4   0  12     1806.97     1853.34     41.28 o 
  -2   0  12       12.77       10.78     11.84 o 
   0   0  12     1558.73     1398.66     45.38 o 
   2   0  12      843.64      899.80     23.34 o 
   4   0  12       37.19       24.50     15.85 o 
   6   0  12      137.87      102.90     36.69 o 
   8   0  12      435.14      524.60    142.71 o 
  -8   1  12       40.74       65.85     50.17 o 
  -7   1  12      310.39      281.86     36.85 o 
  -6   1  12      175.00      153.99     30.58 o 
  -5   1  12      270.39      199.14     25.44 o 
  -4   1  12     5894.76     6315.37     95.23 o 
  -3   1  12      180.94      153.21     13.03 o 
  -2   1  12       71.41       55.85      8.38 o 
  -1   1  12      114.14       59.51     10.04 o 
   0   1  12     4463.06     4631.53     49.11 o 
   1   1  12      267.74      264.11     13.06 o 
   2   1  12      893.57      922.58     17.58 o 
   3   1  12      260.60      230.44     13.63 o 
   4   1  12        3.60       -3.54     12.60 o 
   5   1  12     1049.60     1074.93     35.61 o 
   6   1  12      125.41      111.10     23.75 o 
   7   1  12       12.24       45.05     44.10 o 
   8   1  12       18.49       12.95     44.75 o 
  -8   2  12        5.02      -58.90     58.90 o 
  -7   2  12        8.86       39.39     37.11 o 
  -6   2  12      116.60       67.56     33.87 o 
  -5   2  12     1033.87     1045.36     38.13 o 
  -4   2  12     1322.70     1417.86     53.33 o 
  -3   2  12      495.15      486.17     18.32 o 
  -2   2  12     1430.74     1587.12     34.59 o 
  -1   2  12     1691.35     1640.62     29.31 o 
   0   2  12       25.65       24.00      7.57 o 
   1   2  12     1815.40     1952.78     31.63 o 
   2   2  12      438.98      481.43     14.31 o 
   3   2  12      288.64      298.50     17.13 o 
   4   2  12     1942.88     2125.66     42.61 o 
   5   2  12      678.94      649.16     31.56 o 
   6   2  12        5.89       32.89     28.35 o 
   7   2  12       32.38       52.87     39.51 o 
   8   2  12      769.83      692.77     50.16 o 
  -8   3  12        4.29       -1.47     50.86 o 
  -7   3  12        2.96       -2.04     44.09 o 
  -6   3  12      766.82      798.37     75.09 o 
  -5   3  12      343.21      279.21     37.25 o 
  -4   3  12       73.85       90.75     28.69 o 
  -3   3  12      241.36      166.54     23.05 o 
  -2   3  12      441.45      377.60     21.78 o 
  -1   3  12       52.47       53.17     12.76 o 
   0   3  12       28.64        0.68     11.97 o 
   1   3  12       67.50       37.62     18.14 o 
   2   3  12      708.11      693.81     23.69 o 
   3   3  12      310.43      273.55     31.89 o 
   4   3  12      299.20      244.85     35.97 o 
   5   3  12      151.08      120.67     26.75 o 
   6   3  12        5.76       57.45     33.78 o 
   7   3  12      544.96      610.93    120.30 o 
   8   3  12       68.45       33.24     52.25 o 
  -7   4  12       93.03      155.46     52.08 o 
  -6   4  12       20.44       38.93     55.98 o 
  -5   4  12      141.15       66.84     43.11 o 
  -4   4  12      212.40      102.49     48.87 o 
  -3   4  12      615.52      569.30     52.98 o 
  -2   4  12      104.00       90.92     21.33 o 
  -1   4  12     2566.45     2630.75     60.93 o 
   0   4  12       56.32       70.38     22.68 o 
   1   4  12     1030.30      962.00     34.21 o 
   2   4  12      127.12       68.14     24.63 o 
   3   4  12     1603.62     1835.94     46.59 o 
   4   4  12      484.62      378.86     37.94 o 
   5   4  12        0.55       22.38     45.91 o 
   6   4  12        0.23       -4.72     45.90 o 
   7   4  12      302.59      303.00     68.43 o 
  -6   5  12       61.17       99.26     80.00 o 
  -5   5  12      361.35      416.13     68.50 o 
  -4   5  12      602.08      539.41     49.58 o 
  -3   5  12      128.58      169.74     56.03 o 
  -2   5  12      317.23      297.10     40.07 o 
  -1   5  12      127.08       -0.72     45.27 o 
   0   5  12      377.78      300.87     42.32 o 
   1   5  12      459.15      412.89     49.30 o 
   2   5  12      698.95      832.36    130.61 o 
   3   5  12      521.27      550.72     43.47 o 
   4   5  12     1334.38     1395.51     95.37 o 
   5   5  12       41.74       50.18     46.39 o 
   6   5  12        0.01      -35.49     76.61 o 
  -4   6  12      117.71       75.14    110.09 o 
  -3   6  12      192.21      126.79     99.54 o 
  -2   6  12      273.18       94.74     85.89 o 
  -1   6  12      112.05      -83.13     83.13 o 
   0   6  12      219.13      249.44     55.74 o 
   1   6  12      150.97      209.41     72.99 o 
   2   6  12        4.37      -84.94     91.63 o 
   3   6  12      108.65      180.02    139.80 o 
   4   6  12      112.36       99.20    219.26 o 
  -7   0  13      239.07      215.94     61.72 o 
  -5   0  13     4524.51     5091.01    103.85 o 
  -3   0  13     1374.06     1352.63     33.51 o 
  -1   0  13       26.42        3.96      9.02 o 
   1   0  13     2195.72     2103.14     60.85 o 
   3   0  13    20864.46    21316.55    474.64 o 
   5   0  13     2758.96     2953.49     69.76 o 
   7   0  13     2270.47     2387.93    113.03 o 
  -8   1  13        2.06        0.85     47.48 o 
  -7   1  13       99.85       23.56     32.23 o 
  -6   1  13        3.40      -11.32     25.86 o 
  -5   1  13       23.04       54.23     18.65 o 
  -4   1  13      405.05      344.92     20.18 o 
  -3   1  13     2148.97     2143.38     35.37 o 
  -2   1  13      255.75      290.96     12.34 o 
  -1   1  13    14743.93    15724.45    226.80 o 
   0   1  13       34.37       13.72      7.48 o 
   1   1  13      841.27      838.33     16.03 o 
   2   1  13      399.78      319.22     10.45 o 
   3   1  13     5339.34     5499.16     71.34 o 
   4   1  13      530.41      482.51     19.69 o 
   5   1  13      596.78      566.42     22.33 o 
   6   1  13      851.85      785.37     42.03 o 
   7   1  13      465.21      406.43     48.04 o 
   8   1  13        0.56       15.29     34.65 o 
  -8   2  13        0.77       33.68     64.59 o 
  -7   2  13       11.72      -36.64     37.36 o 
  -6   2  13      416.66      385.87     49.54 o 
  -5   2  13      751.62      706.39     41.22 o 
  -4   2  13       55.36       39.37     18.26 o 
  -3   2  13      283.41      242.75     18.88 o 
  -2   2  13      604.63      596.96     22.52 o 
  -1   2  13     2120.44     2140.03     37.89 o 
   0   2  13     3955.52     4198.97     50.68 o 
   1   2  13     1312.47     1295.19     23.93 o 
   2   2  13     2224.96     2202.52     38.34 o 
   3   2  13     2288.51     2360.65     47.58 o 
   4   2  13      396.07      397.45     21.44 o 
   5   2  13     1097.35     1202.57     41.04 o 
   6   2  13      346.49      366.00     43.66 o 
   7   2  13      745.54      710.62     53.82 o 
   8   2  13       20.41       18.18     46.08 o 
  -8   3  13      423.59      255.25     83.64 o 
  -7   3  13      161.99       67.98     53.26 o 
  -6   3  13       91.32       32.82     33.87 o 
  -5   3  13     1558.82     1587.82    115.19 o 
  -4   3  13      145.29      119.88     26.87 o 
  -3   3  13     3188.43     3294.31     63.93 o 
  -2   3  13      832.73      864.77     27.76 o 
  -1   3  13     3034.06     3143.00     57.02 o 
   0   3  13        4.28       10.99     13.13 o 
   1   3  13     3931.51     3957.02     60.07 o 
   2   3  13       23.06       21.75     16.17 o 
   3   3  13      167.23      114.91     34.27 o 
   4   3  13     1586.21     1463.42     49.10 o 
   5   3  13        6.32      -10.38     22.15 o 
   6   3  13      493.41      452.10     45.40 o 
   7   3  13        4.34       55.33     47.03 o 
   8   3  13      143.21       83.84     45.19 o 
  -7   4  13      384.78      403.91    114.67 o 
  -6   4  13      405.58      412.28     57.41 o 
  -5   4  13      181.72      212.01     55.26 o 
  -4   4  13      555.51      573.30     44.64 o 
  -3   4  13        0.95      -24.05     41.11 o 
  -2   4  13      505.12      527.94     80.30 o 
  -1   4  13       29.75       -3.69     25.80 o 
   0   4  13      299.71      257.37     23.07 o 
   1   4  13     1308.71     1407.67     40.33 o 
   2   4  13      756.44      658.37     48.97 o 
   3   4  13      122.37       70.99     25.60 o 
   4   4  13       19.84       16.70     27.36 o 
   5   4  13     1374.86     1450.13     95.00 o 
   6   4  13      102.42      135.69     69.51 o 
   7   4  13       93.97      127.90     58.97 o 
  -6   5  13        0.00      118.41     82.41 o 
  -5   5  13       55.27       43.80     67.91 o 
  -4   5  13       82.40       28.72     76.90 o 
  -3   5  13     1244.42     1448.12     82.07 o 
  -2   5  13      150.74      165.58     36.07 o 
  -1   5  13      785.59      744.04     56.19 o 
   0   5  13       33.90       -7.65     38.26 o 
   1   5  13      613.74      588.77     38.89 o 
   2   5  13       14.51      -20.74     43.37 o 
   3   5  13      103.42       94.33     50.46 o 
   4   5  13        5.14       12.77     73.13 o 
   5   5  13       10.68      -72.92     72.92 o 
   6   5  13        0.92      -92.71    107.63 o 
  -4   6  13        3.70      -23.72     46.86 o 
  -3   6  13      159.70       67.32     76.44 o 
  -2   6  13       91.84       29.90    127.23 o 
  -1   6  13      433.19      284.04    117.57 o 
   0   6  13      938.89      750.41     75.03 o 
   1   6  13      540.98      481.33     62.88 o 
   2   6  13       48.04      -13.18     73.89 o 
   3   6  13      491.44      556.82     67.19 o 
  -8   0  14      105.66       63.59     60.47 o 
  -6   0  14       95.56       44.10     36.86 o 
  -4   0  14      902.81      885.46     33.95 o 
  -2   0  14      875.63      865.38     25.78 o 
   0   0  14     1236.07     1290.53     44.72 o 
   2   0  14     1171.81     1172.15     36.48 o 
   4   0  14     2765.92     2954.93     55.05 o 
   6   0  14        0.72        3.17     42.08 o 
   8   0  14      592.18      544.85     77.49 o 
  -8   1  14        6.95      -30.26     51.92 o 
  -7   1  14       15.32      -41.29     41.29 o 
  -6   1  14     1043.49     1115.40     51.49 o 
  -5   1  14      516.27      507.25     37.08 o 
  -4   1  14     1952.39     2026.28     41.97 o 
  -3   1  14     1573.71     1610.01     28.56 o 
  -2   1  14     1085.38     1081.97     23.78 o 
  -1   1  14      720.10      777.48     19.39 o 
   0   1  14      191.30      171.32     10.17 o 
   1   1  14      208.90      171.35     12.06 o 
   2   1  14       26.20       27.43      8.31 o 
   3   1  14      233.08      220.75     17.72 o 
   4   1  14      534.69      491.68     31.23 o 
   5   1  14       72.61       43.72     16.40 o 
   6   1  14      302.42      283.44     23.03 o 
   7   1  14      599.38      585.51     50.97 o 
   8   1  14      236.91      205.00     46.75 o 
  -8   2  14      158.54      182.79     77.96 o 
  -7   2  14      607.98      692.20     59.78 o 
  -6   2  14        8.76       -0.88     34.50 o 
  -5   2  14     2872.21     3189.83     81.29 o 
  -4   2  14       26.74       17.66     19.15 o 
  -3   2  14      385.77      335.98     20.06 o 
  -2   2  14      717.09      689.99     20.76 o 
  -1   2  14      645.04      648.95     19.72 o 
   0   2  14      447.45      405.14     14.87 o 
   1   2  14     1165.43     1221.99     25.28 o 
   2   2  14      891.94      835.59     20.45 o 
   3   2  14      658.72      697.64     32.18 o 
   4   2  14      592.36      610.27     22.51 o 
   5   2  14      577.93      522.00     29.44 o 
   6   2  14       65.34       88.90     26.15 o 
   7   2  14        0.15      -17.40     68.32 o 
   8   2  14        8.10        8.70     54.69 o 
  -7   3  14       36.93      -14.21     50.83 o 
  -6   3  14      521.27      535.67     51.50 o 
  -5   3  14      175.70      117.75     38.28 o 
  -4   3  14      125.22      101.00     30.03 o 
  -3   3  14      119.25      131.48     23.47 o 
  -2   3  14      443.19      403.98     31.65 o 
  -1   3  14       30.63        5.81     10.22 o 
   0   3  14      531.24      423.62     21.03 o 
   1   3  14       52.92       28.98     12.15 o 
   2   3  14      268.98      245.53     19.90 o 
   3   3  14     2092.45     2347.28     46.88 o 
   4   3  14      151.01      117.82     25.67 o 
   5   3  14       28.06       -7.17     30.07 o 
   6   3  14      204.98      146.50     39.20 o 
   7   3  14      330.40      275.95     44.18 o 
  -7   4  14       45.72      -45.13     72.48 o 
  -6   4  14       25.37       41.38     77.94 o 
  -5   4  14      712.79      671.28     66.84 o 
  -4   4  14       63.33       90.10     47.84 o 
  -3   4  14      103.35       50.02     42.95 o 
  -2   4  14       13.27       20.01     25.60 o 
  -1   4  14     3147.13     3244.11     84.11 o 
   0   4  14       40.41       39.35     17.54 o 
   1   4  14        2.97       23.01     20.91 o 
   2   4  14        7.98       38.97     22.60 o 
   3   4  14      860.15      849.01     30.08 o 
   4   4  14       45.14       23.21     33.73 o 
   5   4  14      200.70      169.28     99.83 o 
   6   4  14       40.03       14.72    151.67 o 
   7   4  14      660.10      697.89     79.07 o 
  -6   5  14      140.22       61.98     76.26 o 
  -5   5  14      537.50      564.17     86.23 o 
  -4   5  14       76.75      191.85     77.60 o 
  -3   5  14      374.61      274.85     65.80 o 
  -2   5  14     2475.99     2624.66     88.73 o 
  -1   5  14        4.15       18.66     48.45 o 
   0   5  14      385.33      289.09     39.17 o 
   1   5  14        4.45       -5.32     27.27 o 
   2   5  14       14.55       37.87     37.10 o 
   3   5  14     2277.37     2715.31     80.47 o 
   4   5  14       49.64        4.66     43.93 o 
   5   5  14        0.49       67.50    124.96 o 
  -4   6  14      718.85      613.05     94.44 o 
  -3   6  14       71.63       65.94     60.65 o 
  -2   6  14       49.70       60.75    125.51 o 
  -1   6  14      148.64      109.12     45.92 o 
   0   6  14        2.03      107.22     72.26 o 
   1   6  14      460.23      427.74     63.01 o 
   2   6  14      666.03      785.38     75.25 o 
   3   6  14       22.60      -66.07     72.62 o 
   4   6  14     1769.76     1657.60    252.60 o 
  -7   0  15      865.81     1046.90     89.07 o 
  -5   0  15     6415.37     7202.53    141.15 o 
  -3   0  15     9338.83    10576.01    171.08 o 
  -1   0  15    19273.76    20648.27    382.57 o 
   1   0  15      174.44      133.32     12.18 o 
   3   0  15    11237.95    11414.83    235.49 o 
   5   0  15     1396.08     1484.22     74.62 o 
   7   0  15        2.17        7.70    111.75 o 
  -8   1  15       13.80      -27.18     45.80 o 
  -7   1  15       25.46      -23.00     39.80 o 
  -6   1  15      128.82       83.29     29.08 o 
  -5   1  15     1461.43     1547.12     48.35 o 
  -4   1  15     1621.27     1688.51     36.20 o 
  -3   1  15       54.80       70.23     11.58 o 
  -2   1  15      646.04      649.20     16.17 o 
  -1   1  15    18473.47    19283.66    347.40 o 
   0   1  15     2509.83     2573.78     46.21 o 
   1   1  15        9.26        4.82      8.72 o 
   2   1  15     4253.16     4456.60     63.19 o 
   3   1  15      976.17      887.48     20.14 o 
   4   1  15      699.37      695.04     26.75 o 
   5   1  15     2881.52     3131.25     56.41 o 
   6   1  15       39.94        9.21     28.22 o 
   7   1  15     1049.24      950.90     45.51 o 
   8   1  15      225.21      179.35     57.70 o 
  -8   2  15        0.02      -22.04     60.07 o 
  -7   2  15      968.44     1007.36     65.94 o 
  -6   2  15        0.08      -18.38     27.34 o 
  -5   2  15      330.41      217.09     30.84 o 
  -4   2  15     1995.13     2002.63     71.05 o 
  -3   2  15     1103.86     1148.73     26.78 o 
  -2   2  15     1606.74     1577.38     32.75 o 
  -1   2  15     1418.23     1454.14     33.46 o 
   0   2  15     1939.97     2092.08     31.60 o 
   1   2  15     1180.38     1122.41     20.60 o 
   2   2  15      426.69      401.37     17.20 o 
   3   2  15     1746.11     1703.87     48.01 o 
   4   2  15      191.95      163.14     19.26 o 
   5   2  15     1337.08     1395.87     55.91 o 
   6   2  15     1074.44      989.84     49.03 o 
   7   2  15     1729.05     1924.02     66.50 o 
   8   2  15        3.87      -25.32     47.02 o 
  -7   3  15       46.00       63.87     52.39 o 
  -6   3  15        0.18        9.95     40.67 o 
  -5   3  15      519.93      440.74     46.59 o 
  -4   3  15       63.90       59.45     26.96 o 
  -3   3  15     4959.04     5517.47     92.97 o 
  -2   3  15     2033.76     2203.67     56.88 o 
  -1   3  15      903.28      956.82     29.98 o 
   0   3  15      193.92      165.05     20.79 o 
   1   3  15     3234.28     3538.44     47.11 o 
   2   3  15      451.20      447.31     31.43 o 
   3   3  15     2123.67     2429.32     50.30 o 
   4   3  15      140.41      140.70     25.93 o 
   5   3  15      149.28      138.49     28.26 o 
   6   3  15       46.33       63.30     32.30 o 
   7   3  15        0.19       35.13     47.68 o 
  -7   4  15      479.01      371.42    105.47 o 
  -6   4  15      830.02      815.95     73.70 o 
  -5   4  15      523.39      313.10    105.44 o 
  -4   4  15      206.42      106.76     43.80 o 
  -3   4  15       30.57       17.01     29.91 o 
  -2   4  15        0.60        4.49     24.41 o 
  -1   4  15       30.06       20.88     31.08 o 
   0   4  15       52.62       21.24     17.54 o 
   1   4  15     1245.61     1253.15     44.57 o 
   2   4  15        0.11        0.97     25.71 o 
   3   4  15      341.60      278.85     34.65 o 
   4   4  15      238.85      320.24     37.59 o 
   5   4  15     1176.39     1303.91     55.80 o 
   6   4  15       12.13      267.05     76.55 o 
   7   4  15      300.58      328.45     75.82 o 
  -5   5  15        8.67      -15.63    117.53 o 
  -4   5  15       17.60       11.15     64.31 o 
  -3   5  15       47.65       50.45     87.31 o 
  -2   5  15      175.96      109.88    102.66 o 
  -1   5  15     1280.15     1213.29     90.42 o 
   0   5  15       57.52      -32.64     37.03 o 
   1   5  15     1081.26     1034.56     40.99 o 
   2   5  15       20.25       42.01     33.64 o 
   3   5  15       34.96      -20.19     40.46 o 
   4   5  15        0.59      -40.44     71.38 o 
   5   5  15      429.42      595.57    104.93 o 
  -4   6  15        3.71      -65.08     76.61 o 
  -3   6  15        6.87     -148.34    149.50 o 
  -2   6  15       12.46      -22.18     84.38 o 
  -1   6  15        1.36      -45.94     45.94 o 
   0   6  15        0.03       25.36     38.99 o 
   1   6  15       60.86       44.88     44.94 o 
   2   6  15      248.88      328.46     67.05 o 
   3   6  15      594.85      711.76     86.90 o 
   4   6  15        9.76      -32.82     84.07 o 
  -8   0  16      824.09      873.80    116.11 o 
  -6   0  16     1118.80     1295.76     90.09 o 
  -4   0  16      701.17      637.94     29.19 o 
  -2   0  16     6445.46     7520.74    139.39 o 
   0   0  16      756.31      779.58     26.85 o 
   2   0  16      963.85      840.81     30.46 o 
   4   0  16      725.65      715.07     35.45 o 
   6   0  16     5764.13     6408.70    207.15 o 
   8   0  16       94.29       97.34    121.01 o 
  -8   1  16     1229.98     1356.19     74.27 o 
  -7   1  16      761.77      693.32     44.73 o 
  -6   1  16      655.86      706.39     43.71 o 
  -5   1  16      456.05      392.32     33.53 o 
  -4   1  16       42.80       46.67     15.71 o 
  -3   1  16        2.43        3.50     11.39 o 
  -2   1  16      772.61      810.15     16.84 o 
  -1   1  16      415.66      403.07     18.10 o 
   0   1  16      111.55      116.75     11.15 o 
   1   1  16       84.78       92.74      9.21 o 
   2   1  16      526.30      461.30     19.05 o 
   3   1  16        3.92       -7.47     11.05 o 
   4   1  16        6.00        4.90     11.68 o 
   5   1  16     1165.88     1143.79     31.18 o 
   6   1  16      340.04      344.36     40.94 o 
   7   1  16      416.09      396.90     80.24 o 
   8   1  16      436.82      440.27     62.87 o 
  -8   2  16      186.83      194.09    101.34 o 
  -7   2  16      708.35      707.63     73.28 o 
  -6   2  16       24.61       53.36     30.65 o 
  -5   2  16       33.92       43.51     38.49 o 
  -4   2  16       30.80      -18.94     25.01 o 
  -3   2  16      968.99      954.54     22.80 o 
  -2   2  16      170.53      113.82     24.18 o 
  -1   2  16      296.09      231.77     13.52 o 
   0   2  16     1030.42      953.14     21.65 o 
   1   2  16     1436.08     1652.11     30.68 o 
   2   2  16      328.54      283.56     17.53 o 
   3   2  16        9.02       13.48     17.93 o 
   4   2  16      109.76      109.54     18.60 o 
   5   2  16      203.77      181.68     24.81 o 
   6   2  16       21.79        0.96     30.68 o 
   7   2  16      363.91      456.37     82.98 o 
   8   2  16      246.21      244.12     65.54 o 
  -7   3  16        0.03      -15.81     45.67 o 
  -6   3  16        1.08      -51.47     51.47 o 
  -5   3  16        0.05      -25.88     38.93 o 
  -4   3  16      465.90      411.21     90.53 o 
  -3   3  16      200.50      161.35     27.90 o 
  -2   3  16     1457.52     1577.44     77.14 o 
  -1   3  16       50.36       38.18     17.92 o 
   0   3  16        0.00       -5.27     17.85 o 
   1   3  16      508.47      442.07     23.05 o 
   2   3  16       33.31       32.65     20.39 o 
   3   3  16     2631.43     2719.82     60.30 o 
   4   3  16     1313.12     1532.51     50.83 o 
   5   3  16       19.45        3.23     28.21 o 
   6   3  16       18.88        0.34     36.83 o 
   7   3  16       78.24       74.62     43.02 o 
  -6   4  16        4.19       17.18     42.27 o 
  -5   4  16     1393.61     1439.36    133.69 o 
  -4   4  16       86.10       22.51     47.91 o 
  -3   4  16      656.29      545.74     51.80 o 
  -2   4  16       85.13       48.56     32.77 o 
  -1   4  16      760.07      710.28     47.34 o 
   0   4  16        1.51        6.13     23.83 o 
   1   4  16     2296.44     2348.04     73.50 o 
   2   4  16       62.40       51.43     27.70 o 
   3   4  16      160.27      138.91     35.53 o 
   4   4  16      127.92       57.31     39.87 o 
   5   4  16      773.25      875.09     43.95 o 
   6   4  16        0.01      -43.22     43.22 o 
  -5   5  16      243.28      262.05     93.87 o 
  -4   5  16      197.53      135.77     48.25 o 
  -3   5  16      206.46      276.51    125.01 o 
  -2   5  16       99.53      -44.33     59.23 o 
  -1   5  16      405.50      301.44     64.80 o 
   0   5  16      100.96       14.59     38.63 o 
   1   5  16      170.06      190.91     43.71 o 
   2   5  16      680.52      669.26     46.73 o 
   3   5  16     1744.45     1962.06     92.62 o 
   4   5  16      462.39      426.33     50.81 o 
   5   5  16      347.12      240.39     69.57 o 
  -3   6  16      361.92      346.87    226.32 o 
  -2   6  16     1533.37     1813.55    120.62 o 
  -1   6  16      339.59      296.37     71.67 o 
   0   6  16      204.29      107.71     45.58 o 
   1   6  16      214.07       95.34     53.39 o 
   2   6  16      399.31      419.05     75.31 o 
   3   6  16      394.60      569.33    102.64 o 
  -7   0  17       18.60       22.44     62.93 o 
  -5   0  17     2735.05     2869.03     66.50 o 
  -3   0  17    11437.00    12968.71    222.82 o 
  -1   0  17       22.15       -2.27     23.85 o 
   1   0  17       89.39       46.76     15.78 o 
   3   0  17     1293.72     1141.53     64.67 o 
   5   0  17     5295.69     5583.70    131.45 o 
   7   0  17      521.97      423.23     96.22 o 
  -8   1  17       13.72      -39.14     56.45 o 
  -7   1  17        0.51       -1.00     31.80 o 
  -6   1  17      614.78      735.79     55.52 o 
  -5   1  17     3454.90     3767.98     72.73 o 
  -4   1  17      170.37      171.50     20.13 o 
  -3   1  17     1657.20     1710.09     29.20 o 
  -2   1  17     2992.14     3248.61     43.69 o 
  -1   1  17     1410.62     1189.61     24.61 o 
   0   1  17      105.04       42.50     13.04 o 
   1   1  17     4711.55     5038.82     65.31 o 
   2   1  17      523.70      492.50     16.34 o 
   3   1  17        4.22       -5.42     14.15 o 
   4   1  17      699.05      666.63     36.35 o 
   5   1  17     1455.92     1430.63     36.22 o 
   6   1  17      768.27      799.00     34.99 o 
   7   1  17       91.39       62.08     50.36 o 
   8   1  17        1.50      -60.08     60.08 o 
  -8   2  17       52.95       56.29     80.13 o 
  -7   2  17      999.32     1116.54     58.50 o 
  -6   2  17     1776.51     1935.32    106.14 o 
  -5   2  17     1017.38      973.80     50.87 o 
  -4   2  17     3248.54     3378.17     76.01 o 
  -3   2  17      823.00      806.83     36.09 o 
  -2   2  17       11.75        6.01     15.41 o 
  -1   2  17       11.40       -0.01     12.48 o 
   0   2  17       75.58       60.71     11.14 o 
   1   2  17      749.02      800.51     21.38 o 
   2   2  17      189.62      167.40     16.62 o 
   3   2  17     2414.93     2449.40     43.64 o 
   4   2  17      467.48      446.69     29.95 o 
   5   2  17      957.59      901.24     38.75 o 
   6   2  17      712.63      665.36     38.31 o 
   7   2  17     1229.11     1340.53    100.09 o 
   8   2  17       71.14       -8.56     52.77 o 
  -7   3  17        0.06       65.33     62.31 o 
  -6   3  17      182.78       89.74     45.80 o 
  -5   3  17        6.60       37.76     45.24 o 
  -4   3  17       33.90      -21.26     43.74 o 
  -3   3  17     2904.80     3052.16     63.59 o 
  -2   3  17      638.48      622.55     28.71 o 
  -1   3  17     1850.14     1844.38     37.51 o 
   0   3  17      316.67      272.76     21.34 o 
   1   3  17     1273.91     1270.80     34.15 o 
   2   3  17      713.52      649.60     34.29 o 
   3   3  17     2780.24     3092.45     64.24 o 
   4   3  17       71.20       16.32     24.15 o 
   5   3  17        3.64       14.37     28.64 o 
   6   3  17        1.42       86.51     39.04 o 
   7   3  17      306.33      226.59     61.77 o 
  -6   4  17        9.75       40.67    120.08 o 
  -5   4  17      430.35      339.55     59.34 o 
  -4   4  17     1027.97     2286.12    478.41 o 
  -3   4  17        9.56      -28.57     36.50 o 
  -2   4  17        0.01       -8.62     28.83 o 
  -1   4  17      311.65      330.63     38.78 o 
   0   4  17        1.81      -23.61     23.61 o 
   1   4  17      260.29      227.31     26.66 o 
   2   4  17      378.48      292.13     45.12 o 
   3   4  17      824.75      859.40     43.05 o 
   4   4  17       30.33       -1.86     36.56 o 
   5   4  17      419.46      385.10     46.01 o 
   6   4  17      506.02      522.39     93.67 o 
  -5   5  17      245.15      285.71     71.15 o 
  -4   5  17       11.65       16.33     76.23 o 
  -3   5  17      641.34      524.74    159.33 o 
  -2   5  17      201.82      100.89     60.31 o 
  -1   5  17      135.75      136.35     41.84 o 
   0   5  17       38.47       37.11     34.95 o 
   1   5  17     1297.68     1271.74     50.66 o 
   2   5  17      184.18      125.34     40.95 o 
   3   5  17       27.45       39.02     36.87 o 
   4   5  17        3.89      -22.32     45.46 o 
   5   5  17      129.18      125.35    190.87 o 
  -3   6  17      390.81      308.16     73.86 o 
  -2   6  17        0.10      -94.53     94.53 o 
  -1   6  17       62.80      -28.98     61.72 o 
   0   6  17        0.04       -1.09     69.34 o 
   1   6  17      322.07      189.51     72.66 o 
   2   6  17        5.66      -55.03     69.35 o 
   3   6  17       10.38      -66.53     66.53 o 
  -8   0  18     1566.48     1670.39    110.90 o 
  -6   0  18     1898.30     2296.79     83.13 o 
  -4   0  18      235.08      183.82     21.39 o 
  -2   0  18      179.41      164.14     14.40 o 
   0   0  18     4903.40     5535.00    138.64 o 
   2   0  18     1588.53     1592.07     41.13 o 
   4   0  18     1351.25     1360.69     61.23 o 
   6   0  18      721.23      660.80     66.63 o 
   8   0  18     1665.49     1775.73    100.23 o 
  -8   1  18        0.08      -39.09     63.88 o 
  -7   1  18       53.83       22.28     39.95 o 
  -6   1  18     1535.44     1658.35     48.83 o 
  -5   1  18      662.39      613.23     34.85 o 
  -4   1  18      596.78      576.65     26.58 o 
  -3   1  18        3.41       -9.54     14.95 o 
  -2   1  18      673.69      682.65     17.14 o 
  -1   1  18        1.76      -10.27     10.27 o 
   0   1  18     3412.24     3623.28     62.42 o 
   1   1  18       39.97       35.81      8.32 o 
   2   1  18      877.18      861.50     19.07 o 
   3   1  18       39.91        8.85     15.17 o 
   4   1  18      535.92      461.93     25.27 o 
   5   1  18      831.61      702.15     34.96 o 
   6   1  18      315.45      275.69     43.52 o 
   7   1  18       43.83        9.51     39.25 o 
   8   1  18       16.23       52.91     94.58 o 
  -8   2  18       19.99      -29.36     83.09 o 
  -7   2  18       63.07       44.05     50.63 o 
  -6   2  18        7.51       61.84     40.46 o 
  -5   2  18     1620.38     1828.81    109.94 o 
  -4   2  18     1276.46     1339.97     42.19 o 
  -3   2  18     1026.49     1028.19     29.91 o 
  -2   2  18     1254.59     1331.72     47.03 o 
  -1   2  18      714.25      683.84     18.35 o 
   0   2  18      306.05      323.94     24.42 o 
   1   2  18      431.02      401.04     17.50 o 
   2   2  18       41.20       13.05     15.64 o 
   3   2  18        6.21      -15.74     15.74 o 
   4   2  18      136.60      137.27     22.02 o 
   5   2  18      566.71      503.22     32.64 o 
   6   2  18       57.67      -10.20     32.31 o 
   7   2  18      314.80      317.42     46.70 o 
   8   2  18      181.30      151.27     73.32 o 
  -7   3  18      308.28      199.40     65.48 o 
  -6   3  18      238.74      156.89     49.11 o 
  -5   3  18       88.86       67.78     36.92 o 
  -4   3  18        4.29      -24.98     40.45 o 
  -3   3  18     1294.50     1330.34     53.59 o 
  -2   3  18      205.70      200.12     30.08 o 
  -1   3  18     1200.72     1220.67     35.34 o 
   0   3  18     1224.03     1172.33     32.96 o 
   1   3  18      347.60      353.20     18.95 o 
   2   3  18        7.64        3.04     19.27 o 
   3   3  18      208.99      149.29     24.72 o 
   4   3  18     1481.35     1498.83     51.98 o 
   5   3  18      111.15       83.56     30.98 o 
   6   3  18      151.89      105.91     98.68 o 
   7   3  18       19.98       16.68     52.04 o 
  -6   4  18       28.99      -17.76     67.00 o 
  -5   4  18      685.31      587.97     62.50 o 
  -4   4  18        0.84      -39.75     39.75 o 
  -3   4  18        7.11       12.31     42.60 o 
  -2   4  18       35.46       52.95     30.87 o 
  -1   4  18        2.91        7.62     36.13 o 
   0   4  18        7.64       16.83     25.07 o 
   1   4  18     2623.64     3018.33     70.72 o 
   2   4  18       66.19      103.76     31.15 o 
   3   4  18      168.11      182.84     28.94 o 
   4   4  18      256.52      256.26     50.12 o 
   5   4  18      238.73      226.89     76.89 o 
   6   4  18        0.72      -16.18     70.47 o 
  -5   5  18       21.72      -64.72     64.72 o 
  -4   5  18       34.70      -85.00     95.70 o 
  -3   5  18     1897.80     2117.76    163.27 o 
  -2   5  18      219.44       99.48     74.45 o 
  -1   5  18       82.51       90.89     48.95 o 
   0   5  18        6.69      -33.97     33.97 o 
   1   5  18       21.32       26.78     44.51 o 
   2   5  18      788.49      829.56     44.03 o 
   3   5  18      146.41       86.32     44.87 o 
   4   5  18       36.69        1.70     41.44 o 
   5   5  18      815.77      748.05    167.93 o 
  -3   6  18       38.71       53.85    100.68 o 
  -2   6  18      895.75     1010.74     99.00 o 
  -1   6  18      975.56      918.89     97.29 o 
   0   6  18       13.01       50.18     58.18 o 
   1   6  18      140.44      144.04     47.52 o 
   2   6  18        3.08      -81.25     81.25 o 
   3   6  18       72.67       53.48     68.71 o 
  -7   0  19     4108.38     5090.31    131.95 o 
  -5   0  19      136.53      182.84     47.49 o 
  -3   0  19     5054.05     5370.33     92.05 o 
  -1   0  19      121.25       73.21     14.08 o 
   1   0  19     1081.19     1222.95     66.91 o 
   3   0  19        0.79       -1.01     26.61 o 
   5   0  19     3977.42     4383.48    134.12 o 
   7   0  19      194.48      110.11     81.38 o 
  -8   1  19        1.37      129.92     64.65 o 
  -7   1  19     1086.96     1159.90     58.51 o 
  -6   1  19      636.28      611.13     45.68 o 
  -5   1  19     2361.56     2480.88     60.32 o 
  -4   1  19     3629.47     3954.29     64.41 o 
  -3   1  19     4782.75     5205.70     64.77 o 
  -2   1  19      144.40       97.91     12.53 o 
  -1   1  19      617.65      582.24     30.44 o 
   0   1  19       10.47        8.42      9.67 o 
   1   1  19     7916.07     8241.51    139.91 o 
   2   1  19      119.53       92.71     10.53 o 
   3   1  19       77.94       56.66     12.80 o 
   4   1  19      633.23      521.86     35.93 o 
   5   1  19      397.76      430.06     31.13 o 
   6   1  19      131.33      135.19     47.83 o 
   7   1  19      166.82      115.75     30.86 o 
   8   1  19        5.27      -39.90     70.51 o 
  -8   2  19       73.67       32.93     87.53 o 
  -7   2  19     1347.65     1312.68     75.65 o 
  -6   2  19       88.09       44.12     37.97 o 
  -5   2  19        0.97      -25.03     35.50 o 
  -4   2  19      152.99       91.92     27.89 o 
  -3   2  19     1023.42      957.41     28.77 o 
  -2   2  19     2084.94     2097.81     20.95 o 
  -1   2  19      518.66      487.74     17.74 o 
   0   2  19     3462.28     3601.39     44.66 o 
   1   2  19      307.56      265.88     17.58 o 
   2   2  19     3807.29     4085.91     59.08 o 
   3   2  19     4629.31     5048.78     80.37 o 
   4   2  19      438.15      396.50     25.89 o 
   5   2  19      728.59      735.34     42.74 o 
   6   2  19       23.93      -27.34     30.84 o 
   7   2  19      115.80       64.64     41.48 o 
  -7   3  19       56.32       44.15     93.46 o 
  -6   3  19       64.26        3.58     43.73 o 
  -5   3  19        4.51       30.60     47.29 o 
  -4   3  19       44.21       11.37     37.41 o 
  -3   3  19      139.90       97.75     27.54 o 
  -2   3  19      130.45       84.92     28.38 o 
  -1   3  19     4447.76     4639.18     81.14 o 
   0   3  19        0.29       -4.85     18.63 o 
   1   3  19      876.89      854.07     30.03 o 
   2   3  19      334.56      305.08     24.39 o 
   3   3  19     1517.35     1553.28     47.50 o 
   4   3  19      240.44      188.05     30.66 o 
   5   3  19       80.21       27.69     39.18 o 
   6   3  19       35.36       46.57     53.25 o 
   7   3  19      285.83      197.97     65.99 o 
  -6   4  19      177.14       43.56     57.84 o 
  -5   4  19      485.45      700.44    152.06 o 
  -4   4  19       39.68       65.14     64.08 o 
  -3   4  19       48.45       31.93     65.58 o 
  -2   4  19      143.20       83.15     39.04 o 
  -1   4  19       42.83      -19.95     29.96 o 
   0   4  19       35.77      -18.37     22.34 o 
   1   4  19        0.16      -15.82     25.62 o 
   2   4  19      158.92      125.88     31.30 o 
   3   4  19      698.38      621.18     41.42 o 
   4   4  19      431.94      364.01     51.97 o 
   5   4  19      114.91      102.38     47.02 o 
   6   4  19     1086.77     1239.17    122.02 o 
  -5   5  19      401.34      430.81     89.46 o 
  -4   5  19      148.89       89.36     87.00 o 
  -3   5  19      789.04      644.69    144.48 o 
  -2   5  19        5.92        3.95     72.49 o 
  -1   5  19     1613.39     1572.95     64.82 o 
   0   5  19        5.39       -6.04     40.65 o 
   1   5  19       23.86       29.76     53.45 o 
   2   5  19      269.51      312.25     57.59 o 
   3   5  19      851.29      878.52     60.34 o 
   4   5  19       34.26        3.51     44.76 o 
   5   5  19      122.01       71.31    144.38 o 
  -3   6  19      508.07      394.98    125.30 o 
  -2   6  19       47.79       -9.58     95.62 o 
  -1   6  19       48.25       80.89     70.09 o 
   0   6  19      167.63      152.74     83.00 o 
   1   6  19       34.37       57.28     50.63 o 
   2   6  19       11.96       79.33     53.95 o 
   3   6  19       36.65      -14.45     64.43 o 
  -8   0  20      398.92      507.54    193.37 o 
  -6   0  20      967.50     1102.15     74.27 o 
  -4   0  20      789.33      813.66     70.77 o 
  -2   0  20     1276.14     1459.05     39.37 o 
   0   0  20      333.83      315.69     22.04 o 
   2   0  20        3.35        7.20     13.86 o 
   4   0  20      118.56       80.32     27.63 o 
   6   0  20       23.38      -23.91     75.22 o 
   8   0  20     1524.37     1683.68    198.84 o 
  -8   1  20       79.40      122.03     73.79 o 
  -7   1  20      258.24      199.83     51.32 o 
  -6   1  20       30.76      -14.71     47.83 o 
  -5   1  20       37.04       31.21     24.95 o 
  -4   1  20        0.94       36.80     17.50 o 
  -3   1  20      377.85      350.26     31.95 o 
  -2   1  20      268.23      197.66     16.70 o 
  -1   1  20      565.04      499.16     20.94 o 
   0   1  20     1327.18     1332.04     28.81 o 
   1   1  20     2174.49     2388.89     50.01 o 
   2   1  20     1270.87     1315.83     25.52 o 
   3   1  20      175.58      166.08     15.39 o 
   4   1  20     1070.80      891.52     25.93 o 
   5   1  20        6.93       12.56     22.16 o 
   6   1  20      161.80      175.94     30.88 o 
   7   1  20      253.78      211.02     52.91 o 
   8   1  20       13.13      -46.01     84.54 o 
  -7   2  20       66.93       22.37     66.24 o 
  -6   2  20        2.05       22.76     38.24 o 
  -5   2  20        6.04      -40.11     40.11 o 
  -4   2  20      619.28      609.17     38.11 o 
  -3   2  20        3.82        1.99     23.91 o 
  -2   2  20       61.95       41.52     22.37 o 
  -1   2  20     1071.98     1057.83     22.99 o 
   0   2  20       25.42        9.94     10.18 o 
   1   2  20        8.74       14.26     13.17 o 
   2   2  20      355.15      301.10     20.65 o 
   3   2  20       44.03       43.03     17.77 o 
   4   2  20     2073.06     2061.76     39.93 o 
   5   2  20     1555.75     1505.75     57.71 o 
   6   2  20       66.01       54.14     32.67 o 
   7   2  20      228.44      256.77     41.01 o 
  -7   3  20      344.68      254.38     63.44 o 
  -6   3  20      226.38      277.94     71.62 o 
  -5   3  20       20.84      106.49     44.43 o 
  -4   3  20      100.71       58.29     33.70 o 
  -3   3  20     3035.27     3088.83     79.60 o 
  -2   3  20       44.25       19.87     41.05 o 
  -1   3  20      630.96      616.84     35.55 o 
   0   3  20     2187.36     2089.37     42.98 o 
   1   3  20      213.35      176.30     19.70 o 
   2   3  20     1529.08     1491.01     34.96 o 
   3   3  20      200.52      183.30     23.43 o 
   4   3  20       48.96       48.29     22.68 o 
   5   3  20      213.26      145.85     47.77 o 
   6   3  20      674.20      704.84     58.31 o 
   7   3  20        6.11      -15.86     72.45 o 
  -6   4  20      906.05     1046.49    103.75 o 
  -5   4  20      761.91      609.66     75.82 o 
  -4   4  20        1.97       12.55     99.32 o 
  -3   4  20     1340.36     1440.64    105.04 o 
  -2   4  20      212.90      201.23     41.66 o 
  -1   4  20      266.59      200.94     36.79 o 
   0   4  20      190.90      196.12     54.99 o 
   1   4  20     1729.09     1685.34     55.95 o 
   2   4  20       66.79       20.62     28.83 o 
   3   4  20       20.98        2.30     27.94 o 
   4   4  20      242.60      230.47     37.04 o 
   5   4  20       16.00       81.70     41.11 o 
   6   4  20      276.08      117.37    190.91 o 
  -5   5  20        0.09      -52.80     81.49 o 
  -4   5  20      207.44      134.46    104.12 o 
  -3   5  20      706.73      758.46     96.67 o 
  -2   5  20      238.19      108.36    116.57 o 
  -1   5  20      267.33      269.46     53.41 o 
   0   5  20        0.31      -31.34     31.34 o 
   1   5  20      360.99      295.91     67.85 o 
   2   5  20      324.83      396.00     43.78 o 
   3   5  20       88.57        0.58     45.27 o 
   4   5  20      241.36      161.76     57.17 o 
   5   5  20      349.95      333.45     92.87 o 
  -2   6  20      668.63      886.60    177.89 o 
  -1   6  20      131.16      217.98    105.11 o 
   0   6  20        5.67      -13.53     71.96 o 
   1   6  20      339.68      206.86     48.31 o 
   2   6  20       86.77       79.30     60.98 o 
  -7   0  21     1762.46     2010.11    114.79 o 
  -5   0  21       53.96        1.51     29.82 o 
  -3   0  21     1878.69     1896.75     56.40 o 
  -1   0  21     2086.98     2043.61     50.39 o 
   1   0  21      350.13      299.58     22.58 o 
   3   0  21       37.70       66.89     26.97 o 
   5   0  21      980.98      909.07     77.98 o 
   7   0  21      215.12      -97.34     97.34 o 
  -8   1  21      188.32      204.12     71.54 o 
  -7   1  21        4.13      -54.30     59.49 o 
  -6   1  21      100.70       64.30     43.07 o 
  -5   1  21      238.72      242.76     32.48 o 
  -4   1  21      238.52      193.49     25.90 o 
  -3   1  21     4553.71     4974.59     75.21 o 
  -2   1  21      815.99      854.18     25.66 o 
  -1   1  21      145.69      131.43     16.85 o 
   0   1  21     1138.03     1139.95     43.73 o 
   1   1  21    10741.45    11623.80    175.37 o 
   2   1  21      864.78      825.78     27.42 o 
   3   1  21      569.58      498.62     19.80 o 
   4   1  21       48.37       25.17     17.88 o 
   5   1  21       31.59       24.74     21.88 o 
   6   1  21      143.16       55.77     40.88 o 
   7   1  21       31.28       -4.69     52.87 o 
   8   1  21       42.61        1.81     51.00 o 
  -7   2  21      608.67      719.28     72.10 o 
  -6   2  21        0.97      -23.35     58.49 o 
  -5   2  21     1908.66     1937.06     64.75 o 
  -4   2  21      158.00      103.68     29.65 o 
  -3   2  21      256.32      193.30     23.39 o 
  -2   2  21      587.64      543.21     38.73 o 
  -1   2  21      292.50      254.23     22.25 o 
   0   2  21     1299.58     1374.19     25.84 o 
   1   2  21       29.64       42.38     15.48 o 
   2   2  21      275.82      251.30     20.06 o 
   3   2  21       41.08       14.76     18.56 o 
   4   2  21      348.67      254.95     22.48 o 
   5   2  21     1827.88     2217.66     57.30 o 
   6   2  21      401.70      360.80     65.09 o 
   7   2  21       31.06       41.56     33.34 o 
  -7   3  21        2.96      -57.31     60.19 o 
  -6   3  21      217.59      266.80     62.11 o 
  -5   3  21      146.38      112.56     48.21 o 
  -4   3  21      506.87      459.99     44.02 o 
  -3   3  21        0.14        0.41     35.05 o 
  -2   3  21       27.48      -10.33     40.82 o 
  -1   3  21     2630.21     2711.39     60.99 o 
   0   3  21      250.70      244.46     23.05 o 
   1   3  21     3242.64     3445.14     64.27 o 
   2   3  21      208.24      188.51     26.42 o 
   3   3  21       17.78       15.52     19.49 o 
   4   3  21      150.38      116.29     32.69 o 
   5   3  21      889.52     1040.23     44.07 o 
   6   3  21       23.29       97.94     54.61 o 
   7   3  21       34.81      -25.53     60.33 o 
  -6   4  21       88.10       56.11     65.13 o 
  -5   4  21      866.47      828.42     80.48 o 
  -4   4  21      195.53      299.49     52.23 o 
  -3   4  21       55.15      -48.77     63.58 o 
  -2   4  21      477.76      373.91     64.67 o 
  -1   4  21       42.06       -0.80     37.94 o 
   0   4  21     1008.05     1004.94     62.89 o 
   1   4  21       78.87       43.53     20.55 o 
   2   4  21      487.13      453.14     32.69 o 
   3   4  21      135.39      144.18     47.22 o 
   4   4  21      824.47      883.54     85.13 o 
   5   4  21      219.70      264.98     59.96 o 
   6   4  21       26.30       93.10     78.66 o 
  -4   5  21        0.07       73.48     62.38 o 
  -3   5  21      278.20       15.70    127.42 o 
  -2   5  21       22.97        6.18     76.91 o 
  -1   5  21     1070.09     1094.76     81.75 o 
   0   5  21      120.61       76.67     50.31 o 
   1   5  21      339.95      270.03     62.26 o 
   2   5  21      449.62      382.03     63.32 o 
   3   5  21      965.28     1070.04     59.40 o 
   4   5  21      160.06      105.23     60.35 o 
  -2   6  21       89.50      124.07    115.88 o 
  -1   6  21        3.70     -142.71    142.71 o 
   0   6  21      393.67      374.63    102.50 o 
   1   6  21       16.03       71.73     66.42 o 
   2   6  21       44.61       51.37     51.79 o 
  -8   0  22       17.86      -17.35    119.40 o 
  -6   0  22      914.75     1022.60     73.89 o 
  -4   0  22     1185.78     1185.14     63.97 o 
  -2   0  22      636.84      560.83     24.61 o 
   0   0  22      197.17       97.16     33.98 o 
   2   0  22      613.85      468.29     44.34 o 
   4   0  22     4297.60     4553.15    100.55 o 
   6   0  22      426.19      268.44     74.92 o 
   8   0  22     1056.43     1277.72    116.35 o 
  -7   1  22        9.03        2.02     71.14 o 
  -6   1  22      170.30       94.79     42.16 o 
  -5   1  22     1052.96     1072.21     41.04 o 
  -4   1  22      596.59      489.64     38.23 o 
  -3   1  22       77.18       56.48     19.16 o 
  -2   1  22        1.56       18.53     14.02 o 
  -1   1  22      777.72      758.03     23.07 o 
   0   1  22     1566.46     1534.85     25.64 o 
   1   1  22       77.00       92.27     13.87 o 
   2   1  22      798.34      722.57     24.21 o 
   3   1  22     1195.33     1145.17     31.33 o 
   4   1  22     2341.05     2331.20     46.33 o 
   5   1  22     1031.75     1009.17     49.69 o 
   6   1  22        2.07       21.73     48.16 o 
   7   1  22      568.74      623.20    148.03 o 
  -7   2  22        2.78       34.45     49.28 o 
  -6   2  22       13.55       75.29     40.64 o 
  -5   2  22       27.40      -37.08     43.67 o 
  -4   2  22     1475.88     1419.35     47.62 o 
  -3   2  22        1.82       -7.63     26.49 o 
  -2   2  22      324.30      302.98     26.02 o 
  -1   2  22       22.68       26.93     24.40 o 
   0   2  22       32.30       51.44     14.08 o 
   1   2  22     1504.27     1463.55     30.71 o 
   2   2  22       14.45       17.80     19.98 o 
   3   2  22       10.56       -1.45     14.35 o 
   4   2  22      955.54      982.38     31.18 o 
   5   2  22      706.15      685.41     38.35 o 
   6   2  22      610.23      619.88     59.64 o 
   7   2  22       37.50      -51.17     66.96 o 
  -7   3  22      248.73       96.01     77.41 o 
  -6   3  22       68.19       67.93     64.36 o 
  -5   3  22        3.61       -0.29     38.40 o 
  -4   3  22     2550.92     2747.56    121.14 o 
  -3   3  22       15.61      -29.85     33.58 o 
  -2   3  22     3759.74     4259.54    109.44 o 
  -1   3  22     1854.75     2001.40     43.18 o 
   0   3  22     1159.51     1097.72     33.94 o 
   1   3  22      632.45      523.56     51.94 o 
   2   3  22     2727.97     2930.94     51.54 o 
   3   3  22      594.27      607.73     40.17 o 
   4   3  22      372.84      250.72     66.33 o 
   5   3  22      893.77      920.56     63.92 o 
   6   3  22       36.76      -13.93     50.51 o 
   7   3  22       66.27       25.26     64.05 o 
  -6   4  22        0.64      -27.15    115.31 o 
  -5   4  22      172.26      143.94     67.63 o 
  -4   4  22     1502.32     1386.85     76.82 o 
  -3   4  22      587.90      539.41     49.33 o 
  -2   4  22      456.04      372.86     73.31 o 
  -1   4  22       31.78       56.80     29.82 o 
   0   4  22      229.56      167.13     72.55 o 
   1   4  22       16.52       29.06     30.78 o 
   2   4  22     1067.37     1081.96     55.45 o 
   3   4  22      730.57      725.31     43.33 o 
   4   4  22       13.12      -14.47     41.69 o 
   5   4  22       10.02       29.13     42.33 o 
   6   4  22      736.27      784.17    100.44 o 
  -4   5  22      196.05      151.13     89.51 o 
  -3   5  22      384.07      246.33    117.52 o 
  -2   5  22      652.03      614.95     79.46 o 
  -1   5  22      639.64      543.41     64.95 o 
   0   5  22       95.33      129.43     87.25 o 
   1   5  22       35.13       54.39     35.98 o 
   2   5  22        6.82      -30.49     44.91 o 
   3   5  22       24.71        8.06     43.59 o 
   4   5  22      459.62      480.88     74.36 o 
  -2   6  22       15.67      -66.29     95.96 o 
  -1   6  22       33.06      -21.75     92.77 o 
   0   6  22      699.76      786.94    119.65 o 
   1   6  22      284.17      191.03    124.08 o 
   2   6  22      134.79      202.58     92.43 o 
  -7   0  23      933.91     1098.65    113.15 o 
  -5   0  23      158.24      171.10     46.78 o 
  -3   0  23       36.41       47.90     28.37 o 
  -1   0  23     7411.18     8158.58    142.96 o 
   1   0  23      668.13      706.99     43.72 o 
   3   0  23        3.43       28.79     24.76 o 
   5   0  23      112.43       79.63     69.58 o 
   7   0  23      151.69      -15.77     70.44 o 
  -7   1  23      542.88      512.96    103.52 o 
  -6   1  23        4.58       36.38     47.56 o 
  -5   1  23      874.48      933.54     75.51 o 
  -4   1  23      151.80      113.81     22.18 o 
  -3   1  23     1602.90     1618.39     41.58 o 
  -2   1  23     1232.00     1278.75     28.84 o 
  -1   1  23      701.51      643.07     21.15 o 
   0   1  23      783.33      712.50     23.94 o 
   1   1  23     1797.99     1889.97     39.65 o 
   2   1  23       60.22       45.99     15.69 o 
   3   1  23     2202.74     2192.79     67.99 o 
   4   1  23      169.05      116.80     19.37 o 
   5   1  23        4.28      -22.97     22.97 o 
   6   1  23      178.22      140.01     38.35 o 
   7   1  23      276.98      280.61     56.66 o 
  -7   2  23      204.07      179.70     51.73 o 
  -6   2  23      634.69      563.53     74.60 o 
  -5   2  23      769.92      796.13     60.09 o 
  -4   2  23     3577.29     3920.25     90.89 o 
  -3   2  23     6302.73     7001.89    105.77 o 
  -2   2  23      206.24      128.58     28.04 o 
  -1   2  23      862.61      871.58     44.15 o 
   0   2  23      152.59       74.13     19.23 o 
   1   2  23      772.89      755.00     21.64 o 
   2   2  23      175.36      135.86     19.06 o 
   3   2  23       13.75       -5.75     16.75 o 
   4   2  23       18.36       17.11     28.30 o 
   5   2  23      195.45      166.77     33.37 o 
   6   2  23      101.12       69.40     35.75 o 
   7   2  23       63.16      128.86     75.60 o 
  -6   3  23       10.60       81.64     66.17 o 
  -5   3  23      256.20      165.38     68.52 o 
  -4   3  23       11.40      -34.72     34.72 o 
  -3   3  23     1278.59     1346.32     48.46 o 
  -2   3  23      473.57      394.52     37.44 o 
  -1   3  23      610.92      567.49     39.10 o 
   0   3  23      295.83      260.79     27.38 o 
   1   3  23     1987.63     2153.96     47.71 o 
   2   3  23       84.93       57.79     22.92 o 
   3   3  23       86.87       68.91     26.28 o 
   4   3  23      732.34      731.39     46.41 o 
   5   3  23       47.48       26.29     41.03 o 
   6   3  23       23.68       20.65     52.60 o 
  -6   4  23       55.71       95.28     69.50 o 
  -5   4  23      214.65      136.82     60.05 o 
  -4   4  23      132.56       32.44     56.90 o 
  -3   4  23     1518.17     1621.33     96.13 o 
  -2   4  23        0.07       -2.68     32.91 o 
  -1   4  23      514.04      411.59     45.61 o 
   0   4  23     4595.03     5070.87    127.39 o 
   1   4  23       17.90        4.48     34.11 o 
   2   4  23      133.72      132.77     38.01 o 
   3   4  23      322.57      260.75     44.51 o 
   4   4  23       32.05       19.28     45.03 o 
   5   4  23        4.20       -0.54     50.93 o 
  -4   5  23        2.77       50.52     88.29 o 
  -3   5  23       24.29      -93.70    109.66 o 
  -2   5  23       87.52       40.59     50.92 o 
  -1   5  23      414.26      276.38     71.83 o 
   0   5  23       91.34        3.54     43.16 o 
   1   5  23       38.04        4.18     76.50 o 
   2   5  23       49.50       46.95     44.00 o 
   3   5  23     1005.90     1013.54     77.77 o 
   4   5  23      460.97      578.53     74.54 o 
  -1   6  23      198.64      163.46    141.89 o 
   0   6  23       70.77       19.39     98.94 o 
   1   6  23        0.54        5.50     86.20 o 
  -6   0  24      568.23      547.82     68.54 o 
  -4   0  24      825.58      757.86     57.95 o 
  -2   0  24     1530.59     1742.99     55.21 o 
   0   0  24      160.72      160.78     27.36 o 
   4   0  24     3240.40     3253.34    107.68 o 
   6   0  24        4.50       47.50     60.42 o 
  -7   1  24      124.29      -53.05    108.07 o 
  -6   1  24      143.04      201.94     45.89 o 
  -5   1  24        2.09       52.92     40.62 o 
  -4   1  24      157.94      103.41     28.14 o 
  -3   1  24      395.65      329.34     22.60 o 
  -2   1  24       19.75        3.12     14.08 o 
  -1   1  24      455.49      380.83     20.70 o 
   0   1  24     3879.16     4176.70     73.94 o 
   1   1  24     1715.25     1996.05     50.99 o 
   2   1  24      900.78      872.36     29.01 o 
   3   1  24      398.05      382.51     33.10 o 
   4   1  24      587.61      507.77     32.35 o 
   5   1  24      476.19      413.67     31.09 o 
   6   1  24      849.67      799.42     82.23 o 
   7   1  24       93.97      149.18    125.49 o 
  -7   2  24        6.54       82.73     75.82 o 
  -6   2  24       58.89       40.77     51.99 o 
  -5   2  24       34.36      -36.84     86.32 o 
  -4   2  24        5.89      -11.12     32.43 o 
  -3   2  24      207.77       98.09     32.48 o 
  -2   2  24     8199.35     9240.07    138.33 o 
  -1   2  24     2810.08     3227.27     63.72 o 
   0   2  24       16.78       41.25     18.41 o 
   1   2  24     2433.40     2451.29     44.23 o 
   2   2  24       30.02        5.53     19.73 o 
   3   2  24      341.69      321.47     36.61 o 
   4   2  24      869.46      733.72     71.30 o 
   5   2  24        9.92        2.73     29.24 o 
   6   2  24      241.11      178.15     53.04 o 
   7   2  24      358.31      260.51     52.64 o 
  -6   3  24      222.65      211.28     63.04 o 
  -5   3  24      683.59      672.59     65.63 o 
  -4   3  24        9.84       26.09     38.98 o 
  -3   3  24      556.58      564.24     40.61 o 
  -2   3  24     4709.57     4924.04    104.50 o 
  -1   3  24      634.64      713.64     38.33 o 
   0   3  24      953.46      949.46     41.96 o 
   1   3  24       62.10       64.46     26.00 o 
   2   3  24     2133.07     2411.63     61.49 o 
   3   3  24      245.33      225.44     30.29 o 
   4   3  24       28.54       28.74     46.27 o 
   5   3  24      206.14      113.08     53.11 o 
   6   3  24      330.56      276.08     77.52 o 
  -5   4  24     1131.21     1193.31     93.29 o 
  -4   4  24       92.42       55.51     61.85 o 
  -3   4  24      667.77      722.50     52.91 o 
  -2   4  24     1448.92     1512.46     64.64 o 
  -1   4  24       96.38       63.37     45.58 o 
   0   4  24     1191.76     1249.98     71.27 o 
   1   4  24      127.92       94.23     31.98 o 
   2   4  24       93.25       97.02     38.10 o 
   3   4  24      150.25      234.73     40.90 o 
   4   4  24      298.65      197.79     60.75 o 
   5   4  24       51.80       11.12     58.88 o 
  -4   5  24       72.74       62.41    103.29 o 
  -3   5  24       73.26      -10.84    100.98 o 
  -2   5  24      100.28       37.45     47.51 o 
  -1   5  24      510.18      635.25     90.04 o 
   0   5  24      252.09      210.20     59.17 o 
   1   5  24      499.89      511.58     49.29 o 
   2   5  24      360.67      329.48     64.27 o 
   3   5  24        0.12       43.74     57.81 o 
   4   5  24      202.13      170.17     76.10 o 
  -7   0  25       42.76       73.24    106.70 o 
  -5   0  25     1655.46     1932.76     83.13 o 
  -3   0  25       28.45      -18.47     31.04 o 
  -1   0  25      868.47      737.47     35.45 o 
   1   0  25       41.67       23.60     25.19 o 
   3   0  25        1.38       12.68     34.32 o 
   5   0  25        4.83       23.25     65.79 o 
   7   0  25        0.18       43.49     60.05 o 
  -7   1  25      175.51      221.27     91.51 o 
  -6   1  25      109.50       63.18     60.06 o 
  -5   1  25      167.93      128.55     41.44 o 
  -4   1  25      270.24      230.26     31.05 o 
  -3   1  25      230.28      116.81     20.03 o 
  -2   1  25      619.02      560.59     24.28 o 
  -1   1  25     2063.36     2169.82     53.42 o 
   0   1  25      842.79      861.59     25.44 o 
   1   1  25       11.55       15.48     25.16 o 
   2   1  25       34.05        2.41     18.97 o 
   3   1  25      763.42      686.45     37.08 o 
   4   1  25        0.38       -8.32     23.64 o 
   5   1  25      131.26      132.75     40.28 o 
   6   1  25       12.00      -23.87     28.99 o 
   7   1  25      133.01       47.86     56.29 o 
  -7   2  25       24.28       84.69     84.52 o 
  -6   2  25      709.08      708.24     75.34 o 
  -5   2  25      244.69      269.81     47.63 o 
  -4   2  25      898.46      848.22     40.03 o 
  -3   2  25      808.49      787.64     38.18 o 
  -2   2  25      881.68      922.36     41.87 o 
  -1   2  25     4832.03     5136.33    113.82 o 
   0   2  25      267.04      177.99     18.41 o 
   1   2  25     1879.89     2050.78     48.52 o 
   2   2  25      314.37      243.78     26.31 o 
   3   2  25       74.75       61.64     23.42 o 
   4   2  25       40.50       43.13     28.97 o 
   5   2  25      488.52      552.02     62.17 o 
   6   2  25       13.28       41.20     41.55 o 
   7   2  25       58.66       17.77     56.80 o 
  -6   3  25      236.50      213.21     69.03 o 
  -5   3  25       54.08       60.61     47.68 o 
  -4   3  25      105.08       68.33     36.25 o 
  -3   3  25     1685.18     1725.99     50.01 o 
  -2   3  25        3.78        0.09     34.46 o 
  -1   3  25     1732.07     1725.91     52.59 o 
   0   3  25       77.13       39.16     25.97 o 
   1   3  25      268.61      218.85     26.81 o 
   2   3  25      508.47      485.37     30.96 o 
   3   3  25       43.66       14.73     24.26 o 
   4   3  25      486.43      504.95     58.75 o 
   5   3  25      112.90       37.93     50.00 o 
   6   3  25      138.11       51.18     50.65 o 
  -5   4  25      645.10      680.37    159.29 o 
  -4   4  25       77.96      172.56     63.46 o 
  -3   4  25      414.03      418.54     39.51 o 
  -2   4  25      163.57      177.75     51.10 o 
  -1   4  25      487.15      385.06     46.09 o 
   0   4  25        0.30      -37.42     57.51 o 
   1   4  25      537.45      546.42     61.48 o 
   2   4  25     1874.56     2044.10     57.72 o 
   3   4  25        2.52      -12.32     32.90 o 
   4   4  25       87.07      192.40     77.19 o 
   5   4  25      139.79      114.64     75.38 o 
  -4   5  25      415.30      261.39     86.99 o 
  -3   5  25       13.09       18.48     70.54 o 
  -2   5  25       63.99       14.06     64.09 o 
  -1   5  25      499.12      307.74     83.20 o 
   0   5  25      529.55      455.65     49.71 o 
   1   5  25      117.88       69.04     54.92 o 
   2   5  25       42.88       75.01     76.98 o 
   3   5  25        0.08       68.41     51.62 o 
   4   5  25      295.83      326.43     60.93 o 
  -6   0  26      584.62      579.34     70.57 o 
  -4   0  26      632.16      486.92     40.37 o 
  -2   0  26     4719.59     5400.86     99.95 o 
   0   0  26      130.52      118.10     25.41 o 
   2   0  26     1015.79     1058.05     94.49 o 
   4   0  26        0.54      -13.60     42.65 o 
   6   0  26     1108.01     1027.36    142.21 o 
  -7   1  26       90.09       60.00     63.20 o 
  -6   1  26      304.33      177.06     63.75 o 
  -5   1  26      540.42      462.10     50.46 o 
  -4   1  26       14.96       -9.61     33.59 o 
  -3   1  26        0.29       23.86     22.96 o 
  -2   1  26       35.19       38.16     17.59 o 
  -1   1  26      438.10      434.53     22.44 o 
   0   1  26     4542.52     4840.18     95.40 o 
   1   1  26       36.40      -10.97     20.70 o 
   2   1  26     2722.47     2769.90     60.43 o 
   3   1  26      178.20       81.29     35.57 o 
   4   1  26       20.49       20.53     37.57 o 
   5   1  26       10.64      -20.11     33.46 o 
   6   1  26     1794.10     1892.49     85.13 o 
   7   1  26      263.49      159.71     96.87 o 
  -7   2  26        4.52       34.51     65.41 o 
  -6   2  26      524.75      414.24     68.52 o 
  -5   2  26       20.51       32.44     41.55 o 
  -4   2  26        0.85      -30.50     30.50 o 
  -3   2  26      101.10       56.48     26.18 o 
  -2   2  26     1580.92     1616.11     60.16 o 
  -1   2  26       60.12       51.77     23.14 o 
   0   2  26     2393.13     2647.29     51.13 o 
   1   2  26      106.72       24.53     25.48 o 
   2   2  26       63.69       38.19     18.57 o 
   3   2  26     1448.63     1349.80     71.09 o 
   4   2  26        1.14       15.78     30.23 o 
   5   2  26      693.65      674.75     53.97 o 
   6   2  26      560.50      537.43     63.26 o 
   7   2  26      884.16     1057.87     76.49 o 
  -6   3  26      802.56      787.72    124.48 o 
  -5   3  26      587.21      589.21     80.58 o 
  -4   3  26      456.22      288.90     44.86 o 
  -3   3  26        0.07      -17.88     30.77 o 
  -2   3  26     1060.62     1116.84     59.91 o 
  -1   3  26      658.10      680.38     39.32 o 
   0   3  26     3168.66     3542.35     83.30 o 
   1   3  26       60.97       81.78     17.89 o 
   2   3  26       48.39       11.39     34.20 o 
   3   3  26        9.76       -2.97     36.81 o 
   4   3  26      750.14      668.87     78.51 o 
   5   3  26       68.50      281.45     57.03 o 
   6   3  26        7.50      -27.69     42.78 o 
  -5   4  26      159.21      116.55     62.25 o 
  -4   4  26      423.26      343.29     60.53 o 
  -3   4  26      632.63      647.20     53.36 o 
  -2   4  26      134.35      174.84     95.12 o 
  -1   4  26      268.80      292.77     78.33 o 
   0   4  26      749.19      791.20     69.69 o 
   1   4  26        2.20      -12.73     39.44 o 
   2   4  26      218.34      158.30     32.72 o 
   3   4  26       77.54       34.55     32.31 o 
   4   4  26        7.73       44.14     55.25 o 
   5   4  26        9.75      -25.50     45.89 o 
  -3   5  26      186.65      216.97     85.51 o 
  -2   5  26        1.15       56.00     80.48 o 
  -1   5  26      272.28      142.59     95.93 o 
   0   5  26      748.96      801.04     61.92 o 
   1   5  26       27.56      -33.06     47.10 o 
   2   5  26      109.68      128.64     77.98 o 
   3   5  26      409.39      327.69     59.66 o 
  -7   0  27      447.81      428.54    264.93 o 
  -5   0  27      931.92     1133.43    159.53 o 
  -3   0  27       34.39       49.57     28.39 o 
  -1   0  27       63.48       26.02     31.00 o 
   1   0  27      608.44      590.11     40.71 o 
   3   0  27      385.27      341.22     52.43 o 
   7   0  27        1.69      -30.39    146.21 o 
  -7   1  27      115.52       22.27     62.47 o 
  -6   1  27      678.82      716.31     77.27 o 
  -5   1  27       39.20       21.09     38.45 o 
  -4   1  27      596.74      482.01     43.81 o 
  -3   1  27       24.42       32.62     21.56 o 
  -2   1  27       13.25      -10.13     21.59 o 
  -1   1  27     2666.59     2878.62     50.58 o 
   0   1  27      431.79      384.06     32.34 o 
   1   1  27      149.08       69.74     33.85 o 
   2   1  27      451.84      391.63     44.33 o 
   3   1  27      530.00      483.14     60.13 o 
   4   1  27      233.35      201.73     29.88 o 
   5   1  27        5.15       29.89     28.02 o 
   6   1  27       83.49      117.73     87.66 o 
   7   1  27      140.26      145.20     88.68 o 
  -6   2  27      258.87      208.31     72.14 o 
  -5   2  27      603.11      498.49     60.60 o 
  -4   2  27      532.82      529.08     41.85 o 
  -3   2  27       29.15      -15.04     25.06 o 
  -2   2  27     2264.16     2356.58     53.48 o 
  -1   2  27      255.15      247.75     36.25 o 
   0   2  27      821.55      834.10     40.62 o 
   1   2  27      564.66      553.46     40.38 o 
   2   2  27     1745.80     1847.44     43.18 o 
   3   2  27      137.75       88.27     23.96 o 
   4   2  27       39.61       10.00     29.64 o 
   5   2  27       12.64       43.49     44.51 o 
   6   2  27        0.04       29.85     32.68 o 
  -6   3  27      245.46      178.47     74.77 o 
  -5   3  27       93.62       97.02     65.87 o 
  -4   3  27        2.57      -35.75     38.23 o 
  -3   3  27     1615.01     1677.60     69.05 o 
  -2   3  27     1125.66     1066.65     61.73 o 
  -1   3  27      118.68       93.63     44.74 o 
   0   3  27      193.90      112.87     39.88 o 
   1   3  27      556.93      403.62     38.52 o 
   2   3  27      216.74      193.56     31.39 o 
   3   3  27      388.12      346.72     42.20 o 
   4   3  27      100.12       86.84     57.15 o 
   5   3  27      271.60      259.62     84.45 o 
   6   3  27      271.40      151.99     90.24 o 
  -5   4  27       16.01       17.77     63.60 o 
  -4   4  27      314.19      311.22     67.95 o 
  -3   4  27      464.76      433.22     49.47 o 
  -2   4  27        1.30      -75.07     75.07 o 
  -1   4  27       30.21       44.24     87.07 o 
   0   4  27        0.19       33.01     58.98 o 
   1   4  27      459.07      305.90     45.77 o 
   2   4  27      229.59      209.06     35.58 o 
   3   4  27      314.63      313.56     38.50 o 
   4   4  27        0.81      -60.59     60.59 o 
   5   4  27        9.57       24.29     66.70 o 
  -3   5  27       55.83      123.27     67.99 o 
  -2   5  27      434.04      492.33     94.29 o 
  -1   5  27       30.44      100.07     87.20 o 
   0   5  27       16.04       55.58     91.24 o 
   1   5  27      932.48      934.40     68.90 o 
   2   5  27       43.94       15.00     53.56 o 
   3   5  27      338.64      328.72     55.22 o 
  -6   0  28      888.34      895.81    110.39 o 
  -4   0  28      341.41      327.22     41.45 o 
  -2   0  28     5471.08     5881.20    145.32 o 
   0   0  28        2.09      -20.18     22.70 o 
   2   0  28       59.80       35.98     59.54 o 
   4   0  28      412.04      394.39     60.26 o 
   6   0  28      915.12      850.54    197.62 o 
  -7   1  28       72.11       16.43     63.22 o 
  -6   1  28      292.54      214.25     70.84 o 
  -5   1  28       74.03       14.17     48.29 o 
  -4   1  28      276.27      181.09     35.89 o 
  -3   1  28      182.25      132.60     30.15 o 
  -2   1  28      589.67      642.84     43.95 o 
  -1   1  28     1046.68     1124.36     31.61 o 
   0   1  28        0.56        2.98     17.49 o 
   1   1  28     1541.30     1576.02     46.89 o 
   2   1  28    11641.95    14072.11    849.85 o 
   3   1  28        0.67       26.54     35.29 o 
   4   1  28        0.89       14.74     26.07 o 
   5   1  28      523.71      581.24     66.09 o 
   6   1  28     1344.39     1452.04     82.41 o 
   7   1  28      194.39      277.91     54.58 o 
  -6   2  28     1348.39     1593.85     86.45 o 
  -5   2  28      264.97      236.17     50.10 o 
  -4   2  28     1006.99      931.50     46.96 o 
  -3   2  28       13.76       12.95     24.89 o 
  -2   2  28      511.43      502.57     34.23 o 
  -1   2  28      291.78      189.12     35.09 o 
   0   2  28      206.55      161.36     33.25 o 
   1   2  28      495.76      588.29     52.21 o 
   2   2  28      397.78      362.82     35.14 o 
   3   2  28      460.87      348.24     35.38 o 
   4   2  28        1.08      -11.79     37.97 o 
   5   2  28      199.73      126.18     48.74 o 
   6   2  28       64.89       57.83     79.25 o 
  -6   3  28       89.42       11.49     60.43 o 
  -5   3  28       21.67       53.98     49.60 o 
  -4   3  28      453.66      465.53     51.25 o 
  -3   3  28        1.97      -10.62     39.72 o 
  -2   3  28      170.33       68.71     43.67 o 
  -1   3  28      779.37      739.36     50.54 o 
   0   3  28      675.78      737.81     69.46 o 
   1   3  28      129.59      103.81     19.84 o 
   2   3  28      209.92      113.86     28.46 o 
   3   3  28      150.17       87.16     36.94 o 
   4   3  28     2044.58     2420.55    107.95 o 
   5   3  28      141.34      137.84     80.24 o 
  -4   4  28      797.11      791.37     63.86 o 
  -3   4  28      988.98     1129.67     62.61 o 
  -2   4  28      366.21      281.04     56.91 o 
  -1   4  28       35.27       66.76     46.87 o 
   0   4  28      306.98      305.25     69.86 o 
   1   4  28       14.18       50.50     50.22 o 
   2   4  28      123.09       72.93     32.88 o 
   3   4  28       11.68       14.21     46.98 o 
   4   4  28        0.11       81.35     43.74 o 
  -3   5  28      201.55      230.54     69.91 o 
  -2   5  28        0.15      -30.71     95.82 o 
  -1   5  28       14.64      -15.99     53.18 o 
   0   5  28      558.01      429.41     85.07 o 
   1   5  28      377.71      217.93     89.63 o 
   2   5  28     1637.34     1909.55    108.62 o 
  -5   0  29      969.32      841.33     96.78 o 
  -3   0  29      436.04      297.16     39.48 o 
  -1   0  29      550.82      571.60     31.79 o 
   1   0  29       81.16       56.73     31.74 o 
   3   0  29     2267.40     2419.37    146.75 o 
   5   0  29      685.80      602.88     89.37 o 
  -6   1  29       14.90      -28.62     58.90 o 
  -5   1  29       56.24       39.91     41.66 o 
  -4   1  29        2.00      -33.67     33.67 o 
  -3   1  29      153.37       92.59     26.12 o 
  -2   1  29      100.88       51.77     24.45 o 
  -1   1  29      215.46      146.12     25.18 o 
   0   1  29      562.23      580.47     24.61 o 
   1   1  29      452.95      389.58     40.75 o 
   2   1  29        2.46      -18.79     33.72 o 
   3   1  29       19.72       -0.65     25.76 o 
   4   1  29       13.32        4.27     27.59 o 
   5   1  29        8.57       10.94     32.90 o 
   6   1  29        6.71      -85.77    131.07 o 
  -6   2  29      208.76      197.94     77.78 o 
  -5   2  29      566.23      555.20     50.94 o 
  -4   2  29      229.02      160.69     38.98 o 
  -3   2  29       29.36      -14.96     28.97 o 
  -2   2  29      121.39       93.59     23.71 o 
  -1   2  29      103.07       70.31     30.41 o 
   0   2  29     1652.09     1668.78     61.61 o 
   1   2  29        3.64       -1.64     30.52 o 
   2   2  29       57.67        2.06     33.81 o 
   3   2  29       10.34        5.64     27.10 o 
   4   2  29       60.85       63.31     69.17 o 
   5   2  29      364.85      294.91     51.08 o 
   6   2  29      148.48      113.48     66.56 o 
  -5   3  29        5.90      -36.85     60.99 o 
  -4   3  29      263.16      217.61     43.56 o 
  -3   3  29       37.03       34.46     38.93 o 
  -2   3  29      915.95      829.19     41.92 o 
  -1   3  29      375.56      378.14     42.79 o 
   0   3  29      329.11      245.88     58.43 o 
   1   3  29      194.00      135.27     34.14 o 
   2   3  29       22.59       32.85     32.35 o 
   3   3  29      487.16      441.76     42.01 o 
   4   3  29       85.81      106.14     49.92 o 
   5   3  29       21.94       36.51     57.92 o 
  -4   4  29      235.81      174.89     55.94 o 
  -3   4  29        2.11      -26.27     48.72 o 
  -2   4  29      140.49       90.57     51.02 o 
  -1   4  29        0.08      -32.30     51.43 o 
   0   4  29      400.67      390.58     82.19 o 
   1   4  29       29.68       24.56     29.51 o 
   2   4  29     2084.79     2703.82     94.97 o 
   3   4  29       61.21       31.09     45.92 o 
   4   4  29       44.65      -17.43     62.81 o 
  -2   5  29      657.98      892.07    147.18 o 
  -1   5  29        2.81       76.18     97.08 o 
   0   5  29       28.56      -32.84     32.84 o 
   1   5  29      578.63      603.06     80.30 o 
   2   5  29       21.02      170.82     81.83 o 
  -6   0  30      730.63      836.64    114.03 o 
  -4   0  30      897.21      833.27     55.02 o 
  -2   0  30     2742.86     3040.90     80.51 o 
   0   0  30     2402.45     2549.81     66.99 o 
   2   0  30     1030.39     1019.34     59.31 o 
   4   0  30      973.25     1074.65     78.26 o 
   6   0  30      691.93      865.85    198.74 o 
  -6   1  30      304.51      197.11     63.84 o 
  -5   1  30        0.26       -7.33     78.71 o 
  -4   1  30      131.85      155.58     39.61 o 
  -3   1  30       65.12       43.43     28.55 o 
  -2   1  30      529.99      514.82     30.21 o 
  -1   1  30      159.72      112.70     26.10 o 
   0   1  30      248.81      282.13     26.94 o 
   1   1  30      386.35      388.03     29.02 o 
   2   1  30     1446.45     1568.30    127.61 o 
   3   1  30     1687.60     1831.12     63.43 o 
   4   1  30     5326.01     5966.16    170.97 o 
   5   1  30      137.17      136.52     44.54 o 
   6   1  30       32.72       43.80     53.47 o 
  -6   2  30      386.79      303.02     69.76 o 
  -5   2  30        0.02        5.10     56.97 o 
  -4   2  30     2309.54     2553.51     96.19 o 
  -3   2  30      371.02      426.65     33.25 o 
  -2   2  30      826.89      815.62     61.17 o 
  -1   2  30     1707.00     1828.02     47.20 o 
   0   2  30      946.67      944.59     56.41 o 
   1   2  30     2131.44     2482.55     59.58 o 
   2   2  30      272.46      238.20     37.62 o 
   3   2  30        0.08        8.92     32.13 o 
   4   2  30        5.43       15.45     28.50 o 
   5   2  30      168.82      212.21     90.04 o 
   6   2  30      338.49      387.09    101.69 o 
  -5   3  30        7.75      -51.12     57.27 o 
  -4   3  30      239.32      161.14     45.08 o 
  -3   3  30       56.86       63.48     36.13 o 
  -2   3  30       13.60      -18.62     30.56 o 
  -1   3  30       75.61       98.40     45.57 o 
   0   3  30      547.24      585.21     82.50 o 
   1   3  30      293.30      206.58     46.26 o 
   2   3  30      262.81      150.92     35.19 o 
   3   3  30       35.37      -29.38     93.60 o 
   4   3  30      326.96      255.23     72.08 o 
   5   3  30      153.43      269.08     91.50 o 
  -4   4  30      341.78      346.21     61.46 o 
  -3   4  30      129.89      208.56     53.49 o 
  -2   4  30      546.45      635.82    126.32 o 
  -1   4  30       66.86        9.70     42.32 o 
   0   4  30      455.87      532.10    149.24 o 
   1   4  30       41.29       10.48     53.10 o 
   2   4  30      355.06      382.87     47.68 o 
   3   4  30        1.08       59.35     59.88 o 
   4   4  30       27.59       -0.84     45.30 o 
  -1   5  30       15.25       52.66     80.51 o 
   0   5  30      266.71      225.73     89.77 o 
   1   5  30       17.94      -60.75    112.87 o 
  -5   0  31      134.45      -79.88     79.88 o 
  -3   0  31     1663.00     1522.09     69.22 o 
  -1   0  31     2121.60     2114.68     60.30 o 
   1   0  31      377.08      320.89     36.95 o 
   3   0  31     1943.98     2201.95    147.75 o 
   5   0  31     3660.08     4167.85    171.44 o 
  -6   1  31      199.05      168.24     78.15 o 
  -5   1  31      215.31      198.32     54.52 o 
  -4   1  31       98.88       49.32     45.27 o 
  -3   1  31      224.92      140.18     31.73 o 
  -2   1  31       35.68      -13.88     26.38 o 
  -1   1  31      115.08       97.04     25.26 o 
   0   1  31        0.75      -20.80     21.38 o 
   1   1  31        0.07       12.63     26.09 o 
   2   1  31       52.34       58.99     66.44 o 
   3   1  31      353.24      338.91     41.29 o 
   4   1  31       33.03        7.89     50.38 o 
   5   1  31      113.56       59.15     33.33 o 
   6   1  31       48.00        3.06     34.24 o 
  -6   2  31      114.48      225.95    110.84 o 
  -5   2  31       49.15      -41.44     58.39 o 
  -4   2  31      295.64      194.09     43.43 o 
  -3   2  31       99.62       92.07     29.20 o 
  -2   2  31      138.70       99.67     28.18 o 
  -1   2  31        0.29        4.31     23.97 o 
   0   2  31     1691.97     1709.81     74.79 o 
   1   2  31      518.50      510.25     40.94 o 
   2   2  31      670.66      673.02     55.39 o 
   3   2  31     1065.14     1116.97    159.69 o 
   4   2  31      144.40      117.21     42.06 o 
   5   2  31      105.21      -28.12    146.78 o 
  -5   3  31      147.60       84.56     77.50 o 
  -4   3  31       30.45       -9.45     43.89 o 
  -3   3  31       81.51       52.17     43.53 o 
  -2   3  31        0.09        4.41     38.36 o 
  -1   3  31      456.26      472.89     54.84 o 
   0   3  31     1115.30     1182.55     80.79 o 
   1   3  31        3.45      -21.14     38.84 o 
   2   3  31      401.78      643.31     86.62 o 
   3   3  31      106.49      160.80     92.11 o 
   4   3  31      674.44      990.46    124.67 o 
   5   3  31       91.24      -27.20    139.70 o 
  -4   4  31      272.24      321.52     58.88 o 
  -3   4  31       18.18      -63.57     86.33 o 
  -2   4  31      294.67      301.12     57.85 o 
  -1   4  31       26.47      -25.79     71.93 o 
   0   4  31      480.41      548.02     70.44 o 
   1   4  31      306.72      277.34     52.89 o 
   2   4  31       52.13       -1.76     55.02 o 
   3   4  31        0.01      -33.06     52.25 o 
   0   5  31      711.27      745.37     63.98 o 
  -6   0  32      271.34      294.04     87.31 o 
  -4   0  32      727.66      764.22     95.19 o 
  -2   0  32     1002.02      820.88     55.75 o 
   0   0  32     6136.54     7083.02    142.89 o 
   2   0  32        9.09        1.11     49.76 o 
   4   0  32       55.49      133.51     59.19 o 
   6   0  32       49.60     -106.76    143.87 o 
  -6   1  32        1.56      -61.65     61.65 o 
  -5   1  32      110.58       42.44     52.82 o 
  -4   1  32     1324.72     1219.27     68.68 o 
  -3   1  32       18.01        7.21     28.99 o 
  -2   1  32     1549.61     1451.42     40.84 o 
  -1   1  32     1594.16     1650.18     45.96 o 
   0   1  32        0.20       33.53     20.05 o 
   1   1  32     1591.08     1720.43     49.14 o 
   2   1  32      229.78      257.78     50.81 o 
   3   1  32       11.24       47.66     54.90 o 
   4   1  32      988.94     1065.08     67.95 o 
   5   1  32       22.67       42.87     50.04 o 
   6   1  32      759.96      781.49    128.07 o 
  -5   2  32      134.24      187.37     57.43 o 
  -4   2  32     1114.43     1245.22     93.36 o 
  -3   2  32      469.29      415.52     35.79 o 
  -2   2  32      939.31      985.70     46.21 o 
  -1   2  32      617.33      604.22     42.42 o 
   0   2  32     1956.69     2175.07     59.98 o 
   1   2  32       71.20      108.42     74.82 o 
   2   2  32      857.26      739.28     68.64 o 
   3   2  32     1009.80     1052.75     89.92 o 
   4   2  32       25.85      -45.15     70.56 o 
   5   2  32      411.04      355.62     77.87 o 
  -5   3  32       20.84       30.78     73.82 o 
  -4   3  32       11.86      -22.22     49.95 o 
  -3   3  32      165.63      128.61     40.18 o 
  -2   3  32      842.61      820.41     45.38 o 
  -1   3  32      143.76      156.99     44.90 o 
   0   3  32      334.41      239.18     44.89 o 
   1   3  32       70.49       54.38     41.77 o 
   2   3  32     1293.73     1478.93     60.66 o 
   3   3  32        0.49       -8.06     42.76 o 
   4   3  32      156.52       48.17     51.38 o 
  -3   4  32       10.34       10.61     63.59 o 
  -2   4  32      651.59      657.45     57.81 o 
  -1   4  32       61.96       91.15     59.33 o 
   0   4  32      296.25      216.83     64.41 o 
   1   4  32      153.87       91.34     42.32 o 
   2   4  32      607.96      756.96    102.46 o 
   3   4  32      163.72      208.78    155.13 o 
  -5   0  33      228.50      172.11    105.72 o 
  -3   0  33        0.60        1.66     40.11 o 
  -1   0  33      145.78       76.70     31.38 o 
   1   0  33      250.64      211.64     38.87 o 
   3   0  33     1789.92     1977.49    102.31 o 
   5   0  33      129.28      122.40     67.60 o 
  -5   1  33      165.42       58.99     60.38 o 
  -4   1  33      118.57       28.68     48.63 o 
  -3   1  33        6.82       11.40     35.63 o 
  -2   1  33        2.42       10.08     26.65 o 
  -1   1  33       42.52       -9.62     24.98 o 
   0   1  33      263.21      236.25     45.52 o 
   1   1  33      330.32      338.12     35.09 o 
   2   1  33       59.26       58.93     31.36 o 
   3   1  33      267.25      246.44     45.14 o 
   4   1  33      422.26      343.49     43.58 o 
   5   1  33        1.79      -12.04     20.26 o 
  -5   2  33       31.69       26.94     50.65 o 
  -4   2  33       15.07       22.12     47.37 o 
  -3   2  33       81.38       33.25     36.98 o 
  -2   2  33        4.79      -29.15     31.46 o 
  -1   2  33      684.80      726.73     35.99 o 
   0   2  33      222.89      174.60     55.37 o 
   1   2  33       48.89       47.69     43.40 o 
   2   2  33      814.37      882.27     68.06 o 
   3   2  33      209.02      161.54     39.04 o 
   4   2  33       22.03       97.54     57.11 o 
   5   2  33       23.41       36.60     73.06 o 
  -4   3  33      645.29      510.48     66.02 o 
  -3   3  33       67.38       17.71     40.06 o 
  -2   3  33       44.72       20.45     39.07 o 
  -1   3  33      211.05      166.17     41.25 o 
   0   3  33      677.80      648.57     78.36 o 
   1   3  33      422.35      398.52     70.33 o 
   2   3  33       46.18      109.36     70.83 o 
   3   3  33      811.40      959.33     87.26 o 
   4   3  33      130.73       11.11    124.52 o 
  -3   4  33       63.60       83.85     68.49 o 
  -2   4  33       23.46        7.26     66.64 o 
  -1   4  33       21.04       32.79     45.50 o 
   0   4  33      243.31      247.58     57.92 o 
   1   4  33       85.29       89.99     53.35 o 
   2   4  33      448.13      482.10     66.52 o 
   3   4  33       96.79      153.96    152.35 o 
  -4   0  34     1004.26     1109.18    106.38 o 
  -2   0  34        0.05       11.69     40.41 o 
   0   0  34     4838.20     5965.08    148.87 o 
   2   0  34      361.85      290.47     53.17 o 
   4   0  34       31.42       56.27     53.44 o 
  -5   1  34       29.25       52.61     60.35 o 
  -4   1  34      493.45      463.49     58.93 o 
  -3   1  34      157.01      182.50     35.59 o 
  -2   1  34      226.30      210.80     40.80 o 
  -1   1  34      602.08      623.41     34.01 o 
   0   1  34     2069.94     2350.45     58.56 o 
   1   1  34       63.89       24.83     24.17 o 
   2   1  34       17.84       39.91     27.81 o 
   3   1  34      450.30      358.99     47.28 o 
   4   1  34     1297.40     1318.87    112.96 o 
   5   1  34      149.07      235.35     44.65 o 
  -5   2  34       83.56        9.61     65.52 o 
  -4   2  34      278.82      282.04     44.59 o 
  -3   2  34       22.90       -3.41     35.19 o 
  -2   2  34     1142.06     1157.55     47.24 o 
  -1   2  34      539.69      523.55     45.20 o 
   0   2  34     1470.30     1601.80     71.34 o 
   1   2  34      500.85      570.21     57.09 o 
   2   2  34      435.27      424.74     42.93 o 
   3   2  34      576.07      565.68     49.59 o 
   4   2  34      360.66      293.95     95.17 o 
   5   2  34       85.35      121.65    126.88 o 
  -4   3  34       61.50       27.37     52.69 o 
  -3   3  34        0.84       -1.55     50.62 o 
  -2   3  34       56.08       44.54     40.83 o 
  -1   3  34      185.10      207.79     49.91 o 
   0   3  34       10.97      -40.40     42.50 o 
   1   3  34      224.01      189.98     40.55 o 
   2   3  34     1448.35     1708.60     77.87 o 
   3   3  34       11.60      -38.38     74.47 o 
   4   3  34      165.44      107.65    149.70 o 
  -2   4  34      632.01      640.72     83.80 o 
  -1   4  34       10.88        0.09     72.30 o 
   0   4  34      375.72      443.10     96.90 o 
   1   4  34      156.01      150.27     73.69 o 
   2   4  34      261.66      192.94     63.61 o 
  -5   0  35        0.03     -159.60    168.03 o 
  -3   0  35       36.24      -20.85     54.57 o 
  -1   0  35      597.89      585.88     78.55 o 
   1   0  35       10.80      -10.60     62.08 o 
   3   0  35      143.69      121.72    122.40 o 
   5   0  35       51.77       67.12     90.45 o 
  -5   1  35       84.31       74.27     80.21 o 
  -4   1  35       16.55      -29.98     55.53 o 
  -3   1  35      218.82      240.82     38.34 o 
  -2   1  35       15.14       -9.53     32.13 o 
  -1   1  35       48.29      -10.40     32.22 o 
   0   1  35       55.71       83.91     31.41 o 
   1   1  35       94.21       83.40     30.11 o 
   2   1  35      155.51      117.70     32.65 o 
   3   1  35     1033.13      989.84     55.98 o 
   4   1  35      188.64       64.24    135.12 o 
   5   1  35       57.54       21.07     52.97 o 
  -4   2  35       55.45       -3.41     41.51 o 
  -3   2  35      150.33       53.64     42.86 o 
  -2   2  35       14.21        0.13     31.83 o 
  -1   2  35      671.88      642.94     45.88 o 
   0   2  35       22.74       50.48     36.87 o 
   1   2  35      233.80      223.43     43.92 o 
   2   2  35      187.62       90.24     56.27 o 
   3   2  35       32.39      -42.00     51.60 o 
   4   2  35      865.69      876.55    108.43 o 
  -3   3  35      224.63      263.70     49.60 o 
  -2   3  35       11.45        5.52     50.85 o 
  -1   3  35        3.68       81.36     43.71 o 
   0   3  35      135.15      143.37    144.98 o 
   1   3  35      503.81      509.61     98.89 o 
   2   3  35      310.87      449.50     71.88 o 
   3   3  35      407.17      323.36     69.01 o 
  -1   4  35      317.86      198.53     65.30 o 
   0   4  35      101.42      101.85     74.90 o 
   1   4  35       15.52        4.58     50.54 o 
  -4   0  36     1347.73     1520.08    105.74 o 
  -2   0  36        1.79      -13.31     48.74 o 
   0   0  36      725.25      704.93     68.21 o 
   2   0  36     1271.95     1491.54     83.84 o 
   4   0  36       30.09      -55.61     62.39 o 
  -5   1  36      163.68       44.11     67.01 o 
  -4   1  36        7.21      -14.70     60.25 o 
  -3   1  36       59.56       31.19     42.08 o 
  -2   1  36      937.99     1038.10     52.79 o 
  -1   1  36       56.90       14.54     26.59 o 
   0   1  36      871.66      907.80     69.12 o 
   1   1  36       29.63        3.40     38.19 o 
   2   1  36       30.53      -16.57     32.65 o 
   3   1  36        4.59      -12.52     37.51 o 
   4   1  36      709.28      670.77     78.63 o 
   5   1  36       69.95       26.64     59.49 o 
  -4   2  36      138.57       64.37     51.29 o 
  -3   2  36      124.30       99.71     47.63 o 
  -2   2  36      742.61      804.43     46.11 o 
  -1   2  36     1553.82     1854.60     72.83 o 
   0   2  36     1362.86     1650.72     80.07 o 
   1   2  36      424.77      368.27     38.33 o 
   2   2  36        9.73       20.81     59.80 o 
   3   2  36       37.72       65.72     48.81 o 
   4   2  36      278.80      231.39     47.47 o 
  -3   3  36       31.40       41.99     49.87 o 
  -2   3  36        3.31       59.63     45.56 o 
  -1   3  36      152.18      122.48     36.31 o 
   0   3  36       59.56       -7.78     56.12 o 
   1   3  36        5.44       -9.87     53.43 o 
   2   3  36     1079.32     1239.13     51.57 o 
   3   3  36       12.31       52.82     80.89 o 
   0   4  36      125.37      209.41     69.47 o 
  -3   0  37       12.28       69.91     59.77 o 
  -1   0  37      719.40      813.70     40.76 o 
   1   0  37      187.38      207.68     47.66 o 
   3   0  37      275.38      288.79    147.99 o 
  -4   1  37       19.39       80.32     56.04 o 
  -3   1  37      432.39      377.99     57.99 o 
  -2   1  37        6.32       28.95     39.82 o 
  -1   1  37       28.07        1.02     34.43 o 
   0   1  37       55.92       70.86     35.51 o 
   1   1  37       26.38       35.19     33.80 o 
   2   1  37       40.74       72.46     33.94 o 
   3   1  37     1077.77     1109.77     66.94 o 
   4   1  37       28.48       -8.71     47.56 o 
  -4   2  37        1.96       15.25     50.10 o 
  -3   2  37        4.05      -39.76     44.91 o 
  -2   2  37       75.91       81.33     39.90 o 
  -1   2  37      476.59      506.47     60.70 o 
   0   2  37       49.76        9.45     44.82 o 
   1   2  37     1826.65     2007.01     71.82 o 
   2   2  37      164.70       28.51     55.00 o 
   3   2  37      201.01      209.44     63.67 o 
   4   2  37      852.90      992.68     74.16 o 
  -3   3  37     1014.39     1085.80     78.77 o 
  -2   3  37       48.48        5.21     47.35 o 
  -1   3  37        7.68      -45.36     76.74 o 
   0   3  37       17.75        3.92     55.47 o 
   1   3  37       21.41      -32.35     68.22 o 
   2   3  37      363.59      312.87     71.33 o 
  -4   0  38      590.69      559.70    137.74 o 
  -2   0  38      581.56      723.37    102.07 o 
   0   0  38       71.03       85.61     55.09 o 
   2   0  38     1558.48     1729.11     68.39 o 
   4   0  38       11.40      -11.40     81.14 o 
  -4   1  38       69.34       13.42     66.27 o 
  -3   1  38       19.07       13.73     57.29 o 
  -2   1  38      386.53      414.14     47.48 o 
  -1   1  38      181.85      216.89     35.07 o 
   0   1  38       62.52       16.27     38.25 o 
   1   1  38      298.84      302.70     47.95 o 
   2   1  38       38.84       -2.48     33.29 o 
   3   1  38       77.69       11.91     47.05 o 
   4   1  38       39.08       53.44     48.81 o 
  -3   2  38      282.24      324.60     56.92 o 
  -2   2  38      311.87      240.27     50.94 o 
  -1   2  38      465.37      441.30     56.91 o 
   0   2  38      634.69      685.15     52.39 o 
   1   2  38        0.59      -24.77     46.67 o 
   2   2  38      112.74      130.50     66.29 o 
   3   2  38      128.53      180.60     82.18 o 
  -2   3  38       79.42       21.41     55.51 o 
  -1   3  38       86.87      -50.33     55.06 o 
   0   3  38       74.92        5.94     47.16 o 
   1   3  38       43.11       18.91     44.44 o 
   2   3  38      356.66      514.03    109.37 o 
  -3   0  39       65.23        5.39     83.03 o 
  -1   0  39      287.44      268.28     79.87 o 
   1   0  39      578.64      482.30     55.65 o 
   3   0  39        0.04        4.25     82.51 o 
  -3   1  39      565.42      631.84     59.63 o 
  -2   1  39      105.53       89.63     41.13 o 
  -1   1  39       19.61      -13.20     41.64 o 
   0   1  39      202.80      149.66     38.59 o 
   1   1  39      231.62      160.64     43.60 o 
   2   1  39       42.88       21.98     42.29 o 
   3   1  39      461.24      442.93     74.90 o 
  -3   2  39     1143.55     1452.36    101.93 o 
  -2   2  39      556.04      551.43     58.16 o 
  -1   2  39      113.68      118.80     57.72 o 
   0   2  39       15.11       63.03     62.94 o 
   1   2  39     1487.37     1559.34     81.32 o 
   2   2  39      294.58      292.08     76.96 o 
   3   2  39      608.57      714.41     64.15 o 
  -1   3  39      194.85      165.66     48.98 o 
   0   3  39        5.40      -92.66     92.66 o 
   1   3  39      261.79      170.62     62.71 o 
  -2   0  40     1599.87     1900.23     94.89 o 
   0   0  40       48.08       25.87     74.95 o 
   2   0  40      439.25      360.11     60.18 o 
  -3   1  40       96.62      128.66     58.26 o 
  -2   1  40      200.81      147.76     52.90 o 
  -1   1  40      260.78      244.10     50.33 o 
   0   1  40       17.38       82.87     52.80 o 
   1   1  40      184.52      266.57     50.77 o 
   2   1  40       71.59       32.77     39.68 o 
   3   1  40       75.02       26.78     49.02 o 
  -2   2  40      332.29      296.04     50.07 o 
  -1   2  40      121.79        3.89     47.59 o 
   0   2  40       51.29       32.09     67.54 o 
   1   2  40      216.95      235.28     70.03 o 
   2   2  40      686.21      772.30     69.20 o 
  -3   0  41       90.13      184.34     89.49 o 
  -1   0  41      121.57        1.09     58.61 o 
   1   0  41     1028.28     1119.37    103.19 o 
   3   0  41       11.00       73.83     58.18 o 
  -2   1  41        0.12       -5.32     51.86 o 
  -1   1  41        0.20      -53.60     53.60 o 
   0   1  41        0.83      -40.28     40.28 o 
   1   1  41       43.93       -4.63     42.45 o 
   2   1  41      304.05      308.73     41.37 o 
  -1   2  41      551.79      599.85     66.31 o 
   0   2  41        0.74       17.09     52.75 o 
   1   2  41      361.29      363.06     55.69 o 
  -2   0  42      554.54      527.18     95.58 o 
   0   0  42      182.49      116.75     78.37 o 
   2   0  42       39.87       70.69     95.32 o 
  -2   1  42        8.35      -66.65     66.65 o 
  -1   1  42      120.77      117.15     49.41 o 
   0   1  42      295.53      256.72     54.91 o 
   1   1  42        9.46       15.12     50.48 o 
   2   1  42      193.96      222.27     56.61 o 
  -1   0  43       23.59       90.66    101.77 o 
   1   0  43     2386.58     3207.22    135.96 o 
   0   1  43      133.02      140.16     79.07 o 
                                                 
